# Supplementary material for: Selective Reporting of Outcomes in Tinnitus Trials: Comparison of Trial Registries With Corresponding Publications
Source: Front Neurol. 2021 Jun 10;12:669501. doi: 10.3389/fneur.2021.669501 (PMC8222810; doi:10.3389/fneur.2021.669501)
Supplement: Supplementary file 1 [file Data_Sheet_1.XLSX]

## Sheet: Trials
Rank	NCT Number	Title	Recruitment status	Study results on ClinicalTrials.gov	Start Date	Completion Date	Primary completion date	First Received	Last Updated	Last Verified	Results First Received	Patient enrolment	Study topic	Interventions	Sponsor/Collaborators	Age	Funding	Study Type	Study Design	Outcome measures reported	Other IDs	URL
1	NCT00013390	Evaluation of Treatment Methods for Clinically Significant Tinnitus	Completed	No Results Available	1999-10-01	2002-09-01	2002-09-01	2001-03-01	May 17, 2011	2011-05-01	No Study Results Posted	200	Combined	Procedure: Tinnitus Masking|Procedure: Tinnitus Retraining Therapy	VA Office of Research and Development	18 Years and older (Adult, Senior)	U.S. Fed	Interventional	Allocation: Randomized|Endpoint Classification: Efficacy Study|Intervention Model: Single Group Assignment|Masking: Open Label|Primary Purpose: Treatment	Yes	C1995R	https://ClinicalTrials.gov/show/NCT00013390
2	NCT00124800	The Effect of Tinnitus Retraining Therapy on Subjective and Objective Measures of Chronic Tinnitus	Completed	No Results Available	2005-11-01	2009-06-01	2009-06-01	2005-07-01	September 23, 2009	2009-09-01	No Study Results Posted	41	Combined	Behavioral: Tinnitus retraining therapy|Device: Sound therapy	Tinnitus Research Consortium	18 Years to 75 Years (Adult, Senior)	Other	Interventional	Allocation: Randomized|Endpoint Classification: Efficacy Study|Intervention Model: Parallel Assignment|Masking: Double Blind (Subject, Investigator)|Primary Purpose: Treatment	Yes	05-014	https://ClinicalTrials.gov/show/NCT00124800
3	NCT00235807	Multi-Site Randomized Clinical Study of Tinnitus Treatment Methods	Completed	No Results Available	2004-06-01	2006-11-01	2006-11-01	2005-10-01	March 23, 2011	2011-03-01	No Study Results Posted	144	Combined	Procedure: Tinnitus Masking|Procedure: Tinnitus Retraining Therapy (TRT)|Procedure: Tinnitus Education (TED)	VA Office of Research and Development	21 Years to 80 Years (Adult, Senior)	U.S. Fed	Interventional	Allocation: Randomized|Endpoint Classification: Efficacy Study|Intervention Model: Parallel Assignment|Masking: Open Label|Primary Purpose: Treatment	Yes	C3214R	https://ClinicalTrials.gov/show/NCT00235807
4	NCT00257270	The Effect of Gabapentin on the Sensation and Impact of Tinnitus	Completed	No Results Available	2003-08-01	2005-01-01	Not reported	2005-11-01	November 18, 2005	2005-05-01	No Study Results Posted	40	Farmacology	Drug: gabapentin	Tinnitus Research Consortium	18 Years to 75 Years (Adult, Senior)	Other	Interventional	Allocation: Non-Randomized|Endpoint Classification: Efficacy Study|Intervention Model: Crossover Assignment|Masking: Single Blind|Primary Purpose: Treatment	Yes	03-073	https://ClinicalTrials.gov/show/NCT00257270
5	NCT00317850	Gabapentin for the Treatment of Tinnitus	Terminated	No Results Available	2004-04-01	2006-02-01	Not reported	2006-04-01	February 29, 2012	2012-02-01	No Study Results Posted	160	Farmacology	Drug: Gabapentin (Neurontin)	Washington University School of Medicine|National Institute on Deafness and Other Communication Disorders (NIDCD)	18 Years to 70 Years (Adult, Senior)	Other|NIH	Interventional	Allocation: Randomized|Endpoint Classification: Efficacy Study|Intervention Model: Parallel Assignment|Masking: Double-Blind|Primary Purpose: Treatment	Yes	R01DC006253-01|R01DC006253	https://ClinicalTrials.gov/show/NCT00317850
6	NCT00329524	Using PET-CT to Target and Validate Low-frequency TMS as Treatment for Tinnitus	Completed	Has Results	2006-06-01	2008-08-01	2008-06-01	2006-03-01	April 7, 2015	2015-04-01	June 17, 2009	5	TMS	Device: Repetitive Transcranial Magnetic Stimulation (rTMS)	University of Arkansas|Tinnitus Research Consortium	19 Years to 65 Years (Adult)	Other	Interventional	Allocation: Randomized|Endpoint Classification: Safety/Efficacy Study|Intervention Model: Crossover Assignment|Masking: Double Blind (Subject, Investigator)|Primary Purpose: Treatment	Yes	51817	https://ClinicalTrials.gov/show/NCT00329524
7	NCT00394056	Vestipitant Or Vestipitant/Paroxetine Combination In Subjects With Tinnitus And Hearing Loss.	Completed	No Results Available	2006-12-01	2009-08-01	2009-08-01	2006-10-01	October 27, 2016	2016-10-01	No Study Results Posted	26	Farmacology	Drug: Vestipitant|Drug: Vestipitant + Paroxetine|Other: Placebo	GlaxoSmithKline	18 Years to 65 Years (Adult)	Industry	Interventional	Allocation: Randomized|Endpoint Classification: Efficacy Study|Intervention Model: Crossover Assignment|Masking: Double Blind (Subject, Investigator)|Primary Purpose: Treatment	Yes	NKP106254	https://ClinicalTrials.gov/show/NCT00394056
8	NCT00397007	Psychophysiological Treatment of Chronic Tinnitus	Completed	No Results Available	2005-05-01	2008-05-01	Not reported	2006-11-01	May 8, 2008	2008-05-01	No Study Results Posted	130	Combined	Behavioral: Biofeedback-based cognitive-behavioural intervention	Philipps University Marburg Medical Center|German Research Foundation	16 Years to 75 Years (Child, Adult, Senior)	Other	Interventional	Allocation: Randomized|Endpoint Classification: Efficacy Study|Intervention Model: Parallel Assignment|Masking: Single Blind|Primary Purpose: Treatment	Yes	RI 574/12-1	https://ClinicalTrials.gov/show/NCT00397007
9	NCT00405886	Neramexane for Tinnitus	Completed	No Results Available	2005-10-01	2007-03-01	2007-03-01	2006-11-01	March 10, 2011	2011-03-01	No Study Results Posted	431	Farmacology	Drug: Neramexane|Drug: Placebo	Merz Pharmaceuticals GmbH	18 Years to 65 Years (Adult)	Industry	Interventional	Allocation: Randomized|Endpoint Classification: Safety/Efficacy Study|Intervention Model: Parallel Assignment|Masking: Double Blind (Subject, Caregiver, Investigator, Outcomes Assessor)|Primary Purpose: Treatment	Yes	MRZ 92579-0508/1	https://ClinicalTrials.gov/show/NCT00405886
10	NCT00486577	Chronic Electrical Stimulation of the Auditory Cortex for Intractable Tinnitus	Completed	No Results Available	2007-06-01	2010-12-01	2010-12-01	2007-06-01	January 27, 2011	2011-01-01	No Study Results Posted	10	Other	Procedure: significant chronic primary auditory cortex stimulation during the first two weeks|Procedure: non significant chronic primary auditory cortex stimulation during the first two weeks	University Hospital, Bordeaux	18 Years to 70 Years (Adult, Senior)	Other	Interventional	Allocation: Randomized|Endpoint Classification: Safety/Efficacy Study|Intervention Model: Crossover Assignment|Masking: Double Blind (Subject, Investigator)|Primary Purpose: Treatment	Yes	Promo 2005	https://ClinicalTrials.gov/show/NCT00486577
11	NCT00518024	Safety and Effectiveness of Repetitive Transcranial Magnetic Stimulation in the Treatment of Tinnitus	Completed	No Results Available	Not reported	Not reported	Not reported	2007-08-01	June 28, 2010	2010-06-01	No Study Results Posted	48	TMS	Procedure: Repetitive Transcranial Magnetic Stimulation (rTMS)	University Hospital Tuebingen|German Research Foundation|CenTrial GmbH	18 Years to 75 Years (Adult, Senior)	Other|Industry	Interventional	Allocation: Randomized|Endpoint Classification: Safety/Efficacy Study|Intervention Model: Parallel Assignment|Masking: Double Blind (Subject, Caregiver, Outcomes Assessor)|Primary Purpose: Treatment	Yes	PL 525/1-1	https://ClinicalTrials.gov/show/NCT00518024
12	NCT00555776	Effect of Gabapentin on Idiopathic Subjective Tinnitus	Unknown status	No Results Available	2007-01-01	2008-10-01	2008-04-01	2007-11-01	January 5, 2009	2008-08-01	No Study Results Posted	70	Farmacology	Drug: Gabapentin|Drug: placebo	Islamic Azad University of Mashhad	18 Years to 75 Years (Adult, Senior)	Other	Interventional	Allocation: Randomized|Endpoint Classification: Efficacy Study|Intervention Model: Parallel Assignment|Masking: Double Blind (Subject, Investigator)|Primary Purpose: Treatment	Yes	Gaba-tinntus-145	https://ClinicalTrials.gov/show/NCT00555776
13	NCT00567892	Collaborative Tinnitus Research at Washington University	Completed	Has Results	2008-01-01	2011-06-01	2011-06-01	2007-12-01	August 23, 2012	2012-08-01	April 11, 2012	55	TMS	Device: rTMS	Washington University School of Medicine|National Institute on Deafness and Other Communication Disorders (NIDCD)	18 Years to 60 Years (Adult)	Other|NIH	Interventional	Allocation: Randomized|Endpoint Classification: Safety/Efficacy Study|Intervention Model: Crossover Assignment|Masking: Double Blind (Subject, Caregiver, Investigator, Outcomes Assessor)|Primary Purpose: Treatment	Yes	07-0689|R01DC009095	https://ClinicalTrials.gov/show/NCT00567892
14	NCT00578058	Randomized Trial Of Tinnitus Retraining Therapy	Completed	No Results Available	2004-01-01	2009-11-01	2009-11-01	2007-12-01	August 2, 2011	2011-08-01	No Study Results Posted	180	Combined	Other: Counseling and Sound Therapy	University of Iowa|National Institute on Deafness and Other Communication Disorders (NIDCD)	18 Years and older (Adult, Senior)	Other|NIH	Interventional	Allocation: Randomized|Intervention Model: Parallel Assignment|Masking: Single Blind (Subject)|Primary Purpose: Treatment	Yes	R01DC005972	https://ClinicalTrials.gov/show/NCT00578058
15	NCT00591019	Use of Modafinil in the Treatment of Tinnitus	Terminated	Has Results	2006-08-01	2008-06-01	2008-03-01	2007-12-01	September 23, 2015	2015-09-01	February 28, 2011	7	Farmacology	Drug: Modafinil|Other: Placebo	University of Arkansas	20 Years to 99 Years (Adult, Senior)	Other	Interventional	Allocation: Randomized|Endpoint Classification: Efficacy Study|Masking: Single Blind (Subject)|Primary Purpose: Treatment	Yes	# 65171	https://ClinicalTrials.gov/show/NCT00591019
16	NCT00591994	Tinnitus Treatment With Piribedil Guided by Acoustic Otoemissions and Electrocochleography	Completed	No Results Available	2006-11-01	Not reported	2007-12-01	2007-12-01	March 6, 2008	2007-12-01	No Study Results Posted	100	Combined	Drug: piribedil	Faculdade de Medicina de Valenca	18 Years and older (Adult, Senior)	Other	Interventional	Allocation: Randomized|Endpoint Classification: Safety/Efficacy Study|Intervention Model: Crossover Assignment|Masking: Double Blind (Subject, Caregiver, Investigator)|Primary Purpose: Treatment	Yes	OTOSUL 01/2007|FMV 01/2006	https://ClinicalTrials.gov/show/NCT00591994
17	NCT00596531	Clinical Trial of Acamprosate for Tinnitus	Completed	No Results Available	2008-01-01	2013-11-01	2013-11-01	2008-01-01	November 7, 2016	2016-11-01	No Study Results Posted	154	Farmacology	Drug: Acamprosate|Drug: Placebo	Oregon Health and Science University	18 Years to 75 Years (Adult, Senior)	Other	Interventional	Allocation: Randomized|Endpoint Classification: Safety/Efficacy Study|Intervention Model: Crossover Assignment|Masking: Double Blind (Subject, Investigator)|Primary Purpose: Treatment	Yes	00003412|IRB00003412	https://ClinicalTrials.gov/show/NCT00596531
18	NCT00628316	Effects of Caffeine in Tinnitus	Completed	No Results Available	2008-01-01	2008-12-01	2008-09-01	2008-02-01	March 21, 2011	2008-02-01	No Study Results Posted	50	Farmacology	Dietary Supplement: caffeine	Faculdade de Medicina de Valenca	18 Years and older (Adult, Senior)	Other	Interventional	Endpoint Classification: Efficacy Study|Intervention Model: Single Group Assignment|Masking: Open Label|Primary Purpose: Treatment	Yes	FMV 001 2008	https://ClinicalTrials.gov/show/NCT00628316
19	NCT00666809	Vardenafil in Tinnitus	Completed	No Results Available	2006-10-01	2007-05-01	Not reported	2008-04-01	December 8, 2014	2014-12-01	No Study Results Posted	43	Farmacology	Drug: Levitra (Vardenafil, BAY38-9456)|Drug: Placebo	Bayer	18 Years to 64 Years (Adult)	Industry	Interventional	Allocation: Randomized|Endpoint Classification: Efficacy Study|Intervention Model: Parallel Assignment|Masking: Double Blind (Subject, Investigator)|Primary Purpose: Treatment	Yes	12049|2006-000463-29	https://ClinicalTrials.gov/show/NCT00666809
20	NCT00668720	Repetitive Transcranial Magnetic Stimulation (rTMS) for Tinnitus	Completed	No Results Available	2008-04-01	2011-06-01	2011-06-01	2008-04-01	June 29, 2011	2011-06-01	No Study Results Posted	52	TMS	Device: transcranial magnetic stimulation (Magstim rapid2)|Device: sham stimulation	UMC Utrecht	18 Years and older (Adult, Senior)	Other	Interventional	Allocation: Randomized|Endpoint Classification: Efficacy Study|Intervention Model: Parallel Assignment|Masking: Double Blind (Subject, Caregiver, Outcomes Assessor)|Primary Purpose: Treatment	Yes	rTMS_tinnitus_Utrecht	https://ClinicalTrials.gov/show/NCT00668720
21	NCT00683644	Zinc to Treat Tinnitus	Unknown status	No Results Available	2008-01-01	2009-12-01	2009-12-01	2008-03-01	February 13, 2009	2009-02-01	No Study Results Posted	200	Farmacology	Dietary Supplement: Zinc sulfate	University of Iowa|Tinnitus Research Initiative	60 Years and older (Adult, Senior)	Other	Interventional	Allocation: Randomized|Intervention Model: Crossover Assignment|Masking: Double Blind (Subject, Investigator)|Primary Purpose: Treatment	Yes	TRI Grant RT 06 10	https://ClinicalTrials.gov/show/NCT00683644
22	NCT00719940	Tinnitus Treatment by Structured Cognitive Behavioral Therapy	Completed	No Results Available	2000-10-01	2006-11-01	2004-10-01	2008-06-01	July 18, 2008	2008-06-01	No Study Results Posted	286	Psychophisiological	Behavioral: Cognitive behavioral therapy|Other: Waiting group	University Hospital Tuebingen	14 Years to 90 Years (Child, Adult, Senior)	Other	Interventional	Allocation: Randomized|Endpoint Classification: Efficacy Study|Intervention Model: Parallel Assignment|Masking: Open Label|Primary Purpose: Treatment	Yes	TCP00/04|BMBF 01EZ0506: Dekonet;|Mediceon: Benchmarking project	https://ClinicalTrials.gov/show/NCT00719940
23	NCT00724152	Cognitive Behavioral Therapy (CBT) for Tinnitus	Completed	Has Results	2009-02-01	2011-02-01	2011-02-01	2008-07-01	April 16, 2015	2015-04-01	January 6, 2015	33	Psychophisiological	Behavioral: Cognitive Behavioral Therapy|Behavioral: Tinnitus Education	VA Office of Research and Development|Yale University	18 Years and older (Adult, Senior)	U.S. Fed|Other	Interventional	Allocation: Randomized|Endpoint Classification: Efficacy Study|Intervention Model: Parallel Assignment|Masking: Single Blind (Subject)|Primary Purpose: Treatment	Yes	C6324-P	https://ClinicalTrials.gov/show/NCT00724152
24	NCT00730834	Customized Acoustic Stimulation for Long Term Medical Benefit for the Relief of Tinnitus and Hyperacusis	Unknown status	No Results Available	2007-06-01	2010-12-01	2010-12-01	2008-08-01	August 24, 2009	2009-08-01	No Study Results Posted	53	Sound therapy	Device: Oasis	Neuromonics, Inc.	18 Years and older (Adult, Senior)	Industry	Interventional	Allocation: Non-Randomized|Endpoint Classification: Efficacy Study|Intervention Model: Single Group Assignment|Masking: Open Label|Primary Purpose: Treatment	Yes	CALM Study|20071022	https://ClinicalTrials.gov/show/NCT00730834
25	NCT00733044	Cost-effectiveness of Multidisciplinary Management of Tinnitus	Completed	No Results Available	2007-09-01	2012-07-01	2011-11-01	2008-08-01	May 6, 2013	2013-05-01	No Study Results Posted	492	Psychophisiological	Behavioral: Specialized Care|Other: Usual Care	Maastricht University Medical Center|Maastricht University	18 Years and older (Adult, Senior)	Other	Interventional	Allocation: Randomized|Endpoint Classification: Efficacy Study|Intervention Model: Parallel Assignment|Masking: Double Blind (Subject, Investigator)|Primary Purpose: Health Services Research	Yes	06-0012|ZonMw 80-007022-98-07715	https://ClinicalTrials.gov/show/NCT00733044
26	NCT00739635	Efficacy, Safety and Tolerability of Neramexane in Patients With Subjective Tinnitus	Completed	No Results Available	2008-09-01	2010-02-01	2010-02-01	2008-08-01	February 3, 2016	2016-02-01	No Study Results Posted	411	Farmacology	Drug: Neramexane mesylate|Drug: Placebo	Merz Pharmaceuticals GmbH	18 Years to 75 Years (Adult, Senior)	Industry	Interventional	Allocation: Randomized|Endpoint Classification: Safety/Efficacy Study|Intervention Model: Parallel Assignment|Masking: Double Blind (Subject, Caregiver, Investigator, Outcomes Assessor)|Primary Purpose: Treatment	Yes	MRZ 92579/TI/3001|EudraCT Number 2007-007835-16	https://ClinicalTrials.gov/show/NCT00739635
27	NCT00748475	Countering Stimulus-Induced Alpha-Desynchronization to Treat Tinnitus	Completed	No Results Available	2008-09-01	99999	2010-05-01	2008-09-01	February 19, 2013	2013-02-01	No Study Results Posted	12	Other	Behavioral: Neurofeedback	University of Konstanz	18 Years to 70 Years (Adult, Senior)	Other	Interventional	Allocation: Non-Randomized|Endpoint Classification: Efficacy Study|Intervention Model: Single Group Assignment|Masking: Open Label|Primary Purpose: Treatment	Yes	TE0602-1	https://ClinicalTrials.gov/show/NCT00748475
28	NCT00772980	Efficacy, Safety and Tolerability of Neramexane in Comparison to Placebo in Patients With Subjective Tinnitus	Completed	No Results Available	2008-11-01	2010-06-01	2010-06-01	2008-10-01	June 30, 2010	2010-06-01	No Study Results Posted	400	Farmacology	Drug: Neramexane mesylate|Drug: Placebo	Merz Pharmaceuticals GmbH	18 Years to 75 Years (Adult, Senior)	Industry	Interventional	Allocation: Randomized|Endpoint Classification: Safety/Efficacy Study|Intervention Model: Parallel Assignment|Masking: Double Blind (Subject, Investigator, Outcomes Assessor)|Primary Purpose: Treatment	Yes	MRZ 92579/TI/3002|EudraCT Number 2008-000639-16	https://ClinicalTrials.gov/show/NCT00772980
29	NCT00827008	Open-Label, Long-Term Treatment Study, to Assess the Long-Term Safety and Tolerability and Efficacy of Neramexane in Patients With Subjective Tinnitus	Terminated	No Results Available	2009-01-01	2011-12-01	2011-12-01	2009-01-01	November 27, 2012	2012-11-01	No Study Results Posted	821	Farmacology	Drug: Neramexane mesylate	Merz Pharmaceuticals GmbH	18 Years to 75 Years (Adult, Senior)	Industry	Interventional	Allocation: Non-Randomized|Endpoint Classification: Safety/Efficacy Study|Intervention Model: Single Group Assignment|Masking: Open Label|Primary Purpose: Treatment	Yes	MRZ 92579/TI/3004|2008-001432-13	https://ClinicalTrials.gov/show/NCT00827008
30	NCT00833950	Phase Out in Tinnitus Patients	Completed	No Results Available	2008-03-01	Not reported	2009-03-01	2009-01-01	March 2, 2009	2008-12-01	No Study Results Posted	40	Sound therapy	Device: Phase Out treatment in pure tone tinnitus patients	University Hospital, Antwerp	18 Years and older (Adult, Senior)	Other	Interventional	Endpoint Classification: Efficacy Study|Intervention Model: Parallel Assignment|Masking: Open Label|Primary Purpose: Treatment	Yes	2012-02-08	https://ClinicalTrials.gov/show/NCT00833950
31	NCT00841230	Deanxit and Rivotril in Tinnitus Patients	Completed	No Results Available	2009-02-01	2009-07-01	2009-07-01	2009-01-01	August 10, 2009	2009-08-01	No Study Results Posted	50	Farmacology	Drug: Deanxit|Drug: Lactose placebo	University Hospital, Antwerp	18 Years and older (Adult, Senior)	Other	Interventional	Allocation: Randomized|Endpoint Classification: Efficacy Study|Intervention Model: Crossover Assignment|Masking: Double Blind (Subject, Investigator)|Primary Purpose: Treatment	Yes	8/46/260	https://ClinicalTrials.gov/show/NCT00841230
32	NCT00845975	Study of Low Level Laser Therapy and Tinnitus Relief	Terminated	Has Results	2008-08-01	2008-11-01	2008-11-01	2009-02-01	May 7, 2014	2014-05-01	April 11, 2013	18	Other	Device: Erchonia Hearing Lasers #1 & #2|Device: Placebo Lasers	Erchonia Corporation	18 Years and older (Adult, Senior)	Industry	Interventional	Allocation: Randomized|Endpoint Classification: Efficacy Study|Intervention Model: Parallel Assignment|Masking: Double Blind (Subject, Investigator, Outcomes Assessor)|Primary Purpose: Treatment	Yes	TS-001	https://ClinicalTrials.gov/show/NCT00845975
33	NCT00860808	Efficacy of AM 101 in Patients With Acute Inner Ear Tinnitus	Completed	No Results Available	2009-03-01	2011-08-01	2011-05-01	2009-03-01	February 12, 2013	2013-02-01	No Study Results Posted	248	Farmacology	Drug: AM-101	Auris Medical AG|Auris Medical, Inc.	18 Years to 65 Years (Adult)	Industry	Interventional	Allocation: Randomized|Endpoint Classification: Safety/Efficacy Study|Intervention Model: Parallel Assignment|Masking: Double Blind (Subject, Investigator)|Primary Purpose: Treatment	Yes	AM-101-CL-08-01|EudraCT number: 2008-005178-10	https://ClinicalTrials.gov/show/NCT00860808
34	NCT00876720	Effectiveness Repetitive Transcranial Magnetic Stimulation (rTMS) in Patients With Chronic Tinnitus	Completed	No Results Available	2009-04-01	2010-08-01	2010-08-01	2009-04-01	November 12, 2010	2010-11-01	No Study Results Posted	100	TMS	Device: rTMS - Intervention 1|Device: rTMS - Intervention 2	University of Regensburg	18 Years and older (Adult, Senior)	Other	Interventional	Allocation: Randomized|Intervention Model: Parallel Assignment|Masking: Single Blind (Subject)|Primary Purpose: Treatment	Yes	Uni-Reg-rTMS-Tinnitus-01	https://ClinicalTrials.gov/show/NCT00876720
35	NCT00886938	rTMS To The Dorsolateral Prefrontal Cortex For Patients With Subjective Idiopathic Tinnitus. A Pilot Study	Completed	Has Results	2009-06-01	2010-08-01	2010-08-01	2009-04-01	May 7, 2014	2014-05-01	March 7, 2012	12	TMS	Device: Repetitive Transcranial Magnetic Stimulation (rTMS), pilot study	Washington University School of Medicine	18 Years to 60 Years (Adult)	Other	Interventional	Endpoint Classification: Safety/Efficacy Study|Intervention Model: Single Group Assignment|Masking: Open Label|Primary Purpose: Treatment	Yes	09-0551	https://ClinicalTrials.gov/show/NCT00886938
36	NCT00916305	TUNE! Teaching the UK About Noise Exposure: A Pilot Study	Completed	Has Results	2009-07-01	2009-11-01	2009-10-01	2009-06-01	April 4, 2016	2016-04-01	April 4, 2016	65	Other	Other: Modified Audio video|Other: Unmodified audio video	London School of Hygiene and Tropical Medicine|University of Cambridge|University of Liverpool	18 Years to 25 Years (Adult)	Other	Interventional	Allocation: Randomized|Endpoint Classification: Efficacy Study|Intervention Model: Single Group Assignment|Masking: Single Blind (Outcomes Assessor)|Primary Purpose: Prevention	Yes	Gilbert deafness 1	https://ClinicalTrials.gov/show/NCT00916305
37	NCT00927121	Clinical Investigation on the Acoustic Stimulation in the Treatment of Chronic Tinnitus	Completed	No Results Available	Not reported	Not reported	Not reported	2009-06-01	April 18, 2012	2012-04-01	No Study Results Posted	63	Sound therapy	Device: Acoustic CR-Stimulator ANM//Technology: Acoustic coordinated reset	ANM Adaptive Neuromodulation GmbH	18 Years and older (Adult, Senior)	Industry	Interventional	Allocation: Randomized|Endpoint Classification: Safety/Efficacy Study|Intervention Model: Parallel Assignment|Masking: Single Blind (Subject)|Primary Purpose: Treatment	No	09/1525	https://ClinicalTrials.gov/show/NCT00927121
38	NCT00955799	Efficacy, Safety, Tolerability of Neramexane in Patients With Subjective Tinnitus	Completed	No Results Available	2009-09-01	2011-06-01	2011-05-01	2009-08-01	November 27, 2012	2012-11-01	No Study Results Posted	455	Farmacology	Drug: Neramexane mesylate|Drug: Placebo	Merz Pharmaceuticals GmbH	18 Years to 75 Years (Adult, Senior)	Industry	Interventional	Allocation: Randomized|Endpoint Classification: Safety/Efficacy Study|Intervention Model: Parallel Assignment|Masking: Double Blind (Subject, Caregiver, Investigator, Outcomes Assessor)|Primary Purpose: Treatment	Yes	MRZ 92579/TI/3003|2009-011246-25	https://ClinicalTrials.gov/show/NCT00955799
39	NCT00957788	Safety Study for NST-001 and the Neuroject Injection Set to Treat Tinnitus	Terminated	No Results Available	2009-01-01	2013-05-01	2013-05-01	2009-08-01	April 18, 2013	2011-06-01	No Study Results Posted	8	Farmacology	Drug: NST-001	NeuroSystec Corporation	18 Years to 70 Years (Adult, Senior)	Industry	Interventional	Allocation: Non-Randomized|Endpoint Classification: Safety/Efficacy Study|Intervention Model: Parallel Assignment|Masking: Open Label|Primary Purpose: Treatment	Yes	NST-CP-02	https://ClinicalTrials.gov/show/NCT00957788
40	NCT00999648	Efficacy of Myofascial Trigger Point Pressure Release on Tinnitus Patients	Completed	No Results Available	2008-03-01	2009-09-01	2009-09-01	2009-10-01	October 21, 2009	2009-10-01	No Study Results Posted	57	Other	Other: Myofascial trigger point pressure release (deactivation)|Other: Placebo myofascial trigger point pressure release	University of Sao Paulo General Hospital|Tinnitus Research Initiative|Conselho Nacional de Desenvolvimento Científico e Tecnológico	Child, Adult, Senior	Other	Interventional	Allocation: Randomized|Endpoint Classification: Efficacy Study|Intervention Model: Parallel Assignment|Masking: Double Blind (Subject, Outcomes Assessor)|Primary Purpose: Treatment	Yes	CAPPesq 138306|TRI Grant /0704	https://ClinicalTrials.gov/show/NCT00999648
41	NCT01015781	Multi-Site Evaluation of Progressive Tinnitus Management	Completed	Has Results	2010-12-01	2013-12-01	2013-12-01	2009-11-01	December 11, 2014	2014-12-01	November 19, 2014	300	Psychophisiological	Procedure: Progressive Tinnitus Management|Procedure: Wait List Control	VA Office of Research and Development	18 Years and older (Adult, Senior)	U.S. Fed	Interventional	Allocation: Randomized|Endpoint Classification: Efficacy Study|Intervention Model: Parallel Assignment|Masking: Open Label|Primary Purpose: Treatment	Yes	C7213-R	https://ClinicalTrials.gov/show/NCT01015781
42	NCT01066273	Somatosensory Based Treatments for Tinnitus	Withdrawn	No Results Available	2008-12-01	2015-12-01	2015-12-01	2010-02-01	February 9, 2010	2008-12-01	No Study Results Posted	60	Other	Device: P-Stim	Massachusetts Eye and Ear Infirmary	18 Years and older (Adult, Senior)	Other	Interventional	Allocation: Non-Randomized|Endpoint Classification: Efficacy Study|Intervention Model: Single Group Assignment|Masking: Open Label|Primary Purpose: Treatment	Yes	08-12-056	https://ClinicalTrials.gov/show/NCT01066273
43	NCT01093872	Repetitive Transcranial Magnetic Stimulation for Tinnitus Treatment	Unknown status	No Results Available	2008-08-01	2013-08-01	2013-08-01	2010-03-01	December 6, 2012	2012-08-01	No Study Results Posted	100	TMS	Device: Repetitive Transcranial Magnetic Stimulation (rTMS)	Singapore General Hospital	21 Years to 90 Years (Adult, Senior)	Other	Interventional	Intervention Model: Single Group Assignment|Masking: Open Label|Primary Purpose: Treatment	Yes	#2008/061/A	https://ClinicalTrials.gov/show/NCT01093872
44	NCT01129141	Telephone Tinnitus Education for Patients With Traumatic Brain Injury (TBI)	Completed	Has Results	2011-01-01	2015-09-01	2015-09-01	2010-03-01	October 3, 2016	2016-10-01	October 3, 2016	205	Psychophisiological	Procedure: Tele-PTM|Procedure: Wait List Control	VA Office of Research and Development	18 Years and older (Adult, Senior)	U.S. Fed	Interventional	Allocation: Randomized|Endpoint Classification: Efficacy Study|Intervention Model: Parallel Assignment|Masking: Open Label|Primary Purpose: Treatment	Yes	C7452-I	https://ClinicalTrials.gov/show/NCT01129141
45	NCT01174979	Caroverin and Inner Ear Diseases	Suspended	No Results Available	2011-01-01	Not reported	2015-08-01	2010-08-01	August 4, 2015	2015-08-01	No Study Results Posted	170	Farmacology	Drug: Caroverin	Phafag AG	18 Years and older (Adult, Senior)	Industry	Interventional	Allocation: Randomized|Endpoint Classification: Safety/Efficacy Study|Intervention Model: Parallel Assignment|Masking: Double Blind (Subject, Investigator)|Primary Purpose: Treatment	Yes	1-09|2009-018046-38	https://ClinicalTrials.gov/show/NCT01174979
46	NCT01176734	The Treatment of Tinnitus With Transcutaneous Non-invasive Vagus Nerve Stimulation	Completed	No Results Available	2010-01-01	2013-03-01	2012-07-01	2010-08-01	April 29, 2013	2013-04-01	No Study Results Posted	50	Other	Device: tVNS-Device	cerbomed GmbH	18 Years to 75 Years (Adult, Senior)	Industry	Interventional	Allocation: Non-Randomized|Endpoint Classification: Safety/Efficacy Study|Intervention Model: Single Group Assignment|Masking: Open Label|Primary Purpose: Treatment	Yes	cMPsTIN01	https://ClinicalTrials.gov/show/NCT01176734
47	NCT01205906	Comparison of an Internet-based Guided Self-help and a Group Therapy for Chronic Tinnitus	Completed	No Results Available	2010-05-01	2012-03-01	2011-03-01	2010-09-01	April 1, 2014	2014-04-01	No Study Results Posted	128	Psychophisiological	Behavioral: Internet-based guided self-help for tinnitus|Behavioral: Cognitive-behavior group therapy for tinnitus|Other: Internet discussion forum	Johannes Gutenberg University Mainz|Linkoeping University	18 Years and older (Adult, Senior)	Other	Interventional	Allocation: Randomized|Endpoint Classification: Efficacy Study|Intervention Model: Crossover Assignment|Masking: Open Label|Primary Purpose: Treatment	Yes	MINT-100510	https://ClinicalTrials.gov/show/NCT01205906
48	NCT01205919	Internet-based Guided Self-help for Chronic Tinnitus	Completed	No Results Available	2010-05-01	2011-10-01	2010-10-01	2010-09-01	April 2, 2014	2014-04-01	No Study Results Posted	124	Psychophisiological	Behavioral: Internet-based guided self-help for tinnitus|Other: Internet discussion forum	Johannes Gutenberg University Mainz|Linkoeping University	18 Years and older (Adult, Senior)	Other	Interventional	Allocation: Randomized|Endpoint Classification: Efficacy Study|Intervention Model: Crossover Assignment|Masking: Open Label|Primary Purpose: Treatment	Yes	TITUS-110510	https://ClinicalTrials.gov/show/NCT01205919
49	NCT01226108	The Akloma Tinnitus Patch in Patients With Manifested Tinnitus	Completed	No Results Available	2010-01-01	Not reported	2011-08-01	2010-10-01	September 23, 2011	2011-09-01	No Study Results Posted	16	Farmacology	Device: Patch	Akloma Bioscience AB	18 Years and older (Adult, Senior)	Industry	Interventional	Endpoint Classification: Safety/Efficacy Study|Intervention Model: Single Group Assignment|Masking: Open Label|Primary Purpose: Treatment	Yes	Aktin study	https://ClinicalTrials.gov/show/NCT01226108
50	NCT01229709	Mindfulness Based Tinnitus Reduction (MBTR): A Symptom Perception Shift Program	Completed	No Results Available	2011-01-01	2011-06-01	2011-06-01	2010-10-01	October 26, 2014	2014-10-01	No Study Results Posted	10	Psychophisiological	Behavioral: Mindfulness Based Tinnitus Reduction	University of California, San Francisco	18 Years and older (Adult, Senior)	Other	Interventional	Allocation: Randomized|Endpoint Classification: Efficacy Study|Intervention Model: Parallel Assignment|Masking: Open Label|Primary Purpose: Treatment	Yes	H8935-35834-01	https://ClinicalTrials.gov/show/NCT01229709
51	NCT01253616	Proof-of-Concept Study Assessing VNS Paired With Tones for Tinnitus	Completed	No Results Available	2010-12-01	2012-06-01	2012-02-01	2010-12-01	October 13, 2016	2016-10-01	No Study Results Posted	10	Other	Device: vagus nerve stimulation (VNS)	MicroTransponder Inc.	18 Years to 65 Years (Adult)	Industry	Interventional	Endpoint Classification: Safety/Efficacy Study|Intervention Model: Single Group Assignment|Masking: Open Label|Primary Purpose: Treatment	Yes	MT-T-01	https://ClinicalTrials.gov/show/NCT01253616
52	NCT01261949	Combined Low Frequency Frontal and Temporal rTMS Treatment in Chronic Tinnitus	Completed	No Results Available	2009-04-01	2010-12-01	2010-12-01	2010-12-01	January 7, 2016	2016-01-01	No Study Results Posted	50	TMS	Device: Combined frontal and temporal rTMS|Device: Temporal low frequency rTMS	University of Regensburg	18 Years to 80 Years (Adult, Senior)	Other	Interventional	Allocation: Randomized|Intervention Model: Parallel Assignment|Masking: Single Blind (Subject)|Primary Purpose: Treatment	Yes	Uni-Reg-rTMS-Tinnitus-02	https://ClinicalTrials.gov/show/NCT01261949
53	NCT01268449	Evaluation of Low Dose Laser in Treatment of Tinnitus	Completed	No Results Available	2008-03-01	2010-09-01	2010-08-01	2010-12-01	December 29, 2010	2010-08-01	No Study Results Posted	66	Other	Radiation: Low dose laser|Radiation: Placebo	Islamic Azad University of Mashhad	18 Years and older (Adult, Senior)	Other	Interventional	Allocation: Randomized|Endpoint Classification: Efficacy Study|Intervention Model: Parallel Assignment|Masking: Double Blind (Subject, Investigator)|Primary Purpose: Treatment	No	Laser-tinnitus-202	https://ClinicalTrials.gov/show/NCT01268449
54	NCT01270282	Comparison of Single Versus Repeat Doses of AM-101 in the Treatment of Acute Inner Ear Tinnitus	Completed	No Results Available	2011-02-01	2013-05-01	2013-05-01	2010-12-01	January 13, 2015	2015-01-01	No Study Results Posted	82	Farmacology	Drug: AM-101 0.81 mg/mL|Drug: Placebo	Auris Medical, Inc.	18 Years to 65 Years (Adult)	Industry	Interventional	Allocation: Randomized|Intervention Model: Parallel Assignment|Masking: Double Blind (Subject, Caregiver, Investigator, Outcomes Assessor)|Primary Purpose: Treatment	Yes	AM-101-CL-10-02	https://ClinicalTrials.gov/show/NCT01270282
55	NCT01273883	A Trial of Magnesium Dependent Tinnitus	Completed	Has Results	2011-07-01	2013-10-01	2013-10-01	2011-01-01	April 9, 2015	2015-04-01	January 7, 2015	38	Farmacology	Dietary Supplement: Magnesium|Other: Placebo	Mayo Clinic	18 Years and older (Adult, Senior)	Other	Interventional	Allocation: Randomized|Intervention Model: Crossover Assignment|Masking: Double Blind (Subject, Investigator)	Yes	09-008292	https://ClinicalTrials.gov/show/NCT01273883
56	NCT01302873	Study of BGG492 in Patients With Chronic Subjective Tinnitus	Completed	No Results Available	2011-01-01	2012-01-01	2012-01-01	2011-02-01	April 24, 2012	2012-04-01	No Study Results Posted	96	Farmacology	Drug: BGG492A|Drug: BGG492A	Novartis Pharmaceuticals|Novartis	18 Years to 75 Years (Adult, Senior)	Industry	Interventional	Allocation: Randomized|Intervention Model: Crossover Assignment|Masking: Double Blind (Subject, Caregiver, Investigator, Outcomes Assessor)|Primary Purpose: Treatment	Yes	CBGG492A2210|2010-022166-27	https://ClinicalTrials.gov/show/NCT01302873
57	NCT01378650	A Study on the Effect of Cilostazol in Patients With Chronic Tinnitus	Completed	No Results Available	2011-07-01	2013-06-01	2013-06-01	2011-06-01	May 21, 2014	2014-05-01	No Study Results Posted	50	Farmacology	Drug: Cilostazol|Drug: Placebo	Jong Woo Chung|Korea Otsuka Pharmaceutical Co., Ltd.|Asan Medical Center	20 Years and older (Adult, Senior)	Other|Industry	Interventional	Allocation: Randomized|Endpoint Classification: Efficacy Study|Intervention Model: Parallel Assignment|Masking: Double Blind (Subject, Caregiver, Investigator)|Primary Purpose: Treatment	Yes	AMC-2010-0800|KCT0000128	https://ClinicalTrials.gov/show/NCT01378650
58	NCT01407133	Conventional Repetitive Transcranial Magnetic Stimulation for Tinnitus Treatment	Completed	No Results Available	2005-05-01	2009-09-01	2009-09-01	2011-07-01	August 9, 2012	July 2011	No Study Results Posted	64	TMS	Device: transcranial magnetic stimulator (class 2b) Medtronic © MagPro X100 (with MagOption) stimulator and Butterfly Coil MCF-B65 (figure-8 coil with fluid cooling)|Device: Sham transcranial magnetic stimulator Medtronic © MagPro X100 (shielded figure-8 coil with fluid cooling)	Hospices Civils de Lyon	18 Years to 75 Years (Adult, Senior)	Other	Interventional	Allocation: Randomized|Endpoint Classification: Safety/Efficacy Study|Intervention Model: Parallel Assignment|Masking: Double Blind (Subject, Caregiver, Outcomes Assessor)|Primary Purpose: Treatment	Yes	2004365	https://ClinicalTrials.gov/show/NCT01407133
59	NCT01412918	Inhibitor Masking Device & Sodium Channel, Voltage Gated, Type IX Alpha Subunit (SCN9) Gene Expression	Terminated	Has Results	2011-09-01	2014-01-01	2013-09-01	2011-07-01	January 29, 2016	2016-01-01	June 23, 2014	21	Sound therapy	Device: The Inhibitor™ Tinnitus Masking Device	Medical College of Wisconsin	18 Years and older (Adult, Senior)	Other	Interventional	Allocation: Non-Randomized|Endpoint Classification: Efficacy Study|Intervention Model: Single Group Assignment|Masking: Single Blind (Subject)|Primary Purpose: Treatment	Yes	PRO00014763	https://ClinicalTrials.gov/show/NCT01412918
60	NCT01435317	Acoustic Coordinated Reset (CR®) Neuromodulation for the Treatment of Chronic Tonal Tinnitus ("RESET Real Life")	Completed	No Results Available	2011-11-01	2014-07-01	2013-06-01	2011-08-01	July 10, 2014	2014-07-01	No Study Results Posted	200	Other	Device: ANM T30 CR®-System	ANM Adaptive Neuromodulation GmbH|CERES GmbH	18 Years and older (Adult, Senior)	Industry	Interventional	Endpoint Classification: Safety/Efficacy Study|Intervention Model: Single Group Assignment|Masking: Open Label|Primary Purpose: Treatment	Yes	NCT2011-08-26	https://ClinicalTrials.gov/show/NCT01435317
61	NCT01458821	Cognitive Training for Firefighters With Tinnitus	Completed	No Results Available	2012-03-01	2014-01-01	2014-01-01	2011-10-01	May 7, 2014	2014-05-01	No Study Results Posted	60	Psychophisiological	Behavioral: Brain Fitness Program - Tinnitus	Washington University School of Medicine|Federal Emergency Management Agency	20 Years to 65 Years (Adult)	Other|U.S. Fed	Interventional	Allocation: Randomized|Endpoint Classification: Efficacy Study|Intervention Model: Parallel Assignment|Masking: Open Label|Primary Purpose: Treatment	Yes	201110046|EMW-2010-FP-00601	https://ClinicalTrials.gov/show/NCT01458821
62	NCT01480193	New Therapy for Patients With Severe Tinnitus	Completed	No Results Available	2011-09-01	2013-11-01	2013-11-01	2011-11-01	November 26, 2013	2011-11-01	No Study Results Posted	40	Combined	Other: Sound Based and Educational Therapies|Other: Integrated Medicine Therapies and Sound Based Education Therapies|Other: Integrated Medicine Therapies and SBE	Duke University|National Institutes of Health (NIH)|National Institute on Deafness and Other Communication Disorders (NIDCD)	18 Years and older (Adult, Senior)	Other|NIH	Interventional	Allocation: Randomized|Endpoint Classification: Efficacy Study|Intervention Model: Parallel Assignment|Masking: Open Label|Primary Purpose: Treatment	Yes	Pro00030594|1R21DC011643-01	https://ClinicalTrials.gov/show/NCT01480193
63	NCT01487447	Customized Acoustic Stimulation for the Treatment of Tinnitus	Unknown status	No Results Available	2010-01-01	Not reported	2014-07-01	2011-12-01	July 3, 2013	2013-07-01	No Study Results Posted	60	Sound therapy	Other: Customized sound|Other: Regular Masker	University of California, Irvine	18 Years and older (Adult, Senior)	Other	Interventional	Allocation: Randomized|Intervention Model: Crossover Assignment|Masking: Open Label|Primary Purpose: Treatment	Yes	HSMT003	https://ClinicalTrials.gov/show/NCT01487447
64	NCT01540357	Mindfulness-based Therapy in Chronic Tinnitus	Completed	No Results Available	2010-05-01	2012-02-01	2010-10-01	2012-02-01	September 26, 2013	2013-09-01	No Study Results Posted	36	Psychophisiological	Behavioral: Mindfulness-based therapy|Behavioral: Treatment after waiting time	University of Regensburg	18 Years to 80 Years (Adult, Senior)	Other	Interventional	Allocation: Randomized|Intervention Model: Parallel Assignment|Masking: Open Label|Primary Purpose: Treatment	Yes	MBT-TIN	https://ClinicalTrials.gov/show/NCT01540357
65	NCT01541969	Evaluation of the CR Neuromodulation Treatment for Tinnitus	Completed	Has Results	2012-08-01	2014-02-01	2014-02-01	2012-02-01	July 21, 2016	2015-05-01	April 18, 2015	100	Other	Device: CR Neuromodulation|Device: Tinnitus masking	Nottingham University Hospitals NHS Trust|University of Nottingham|University College, London	18 Years and older (Adult, Senior)	Other	Interventional	Allocation: Randomized|Endpoint Classification: Efficacy Study|Intervention Model: Parallel Assignment|Masking: Double Blind (Subject, Outcomes Assessor)|Primary Purpose: Treatment	Yes	11IH006	https://ClinicalTrials.gov/show/NCT01541969
66	NCT01549145	Sub-chronic Neurostimulation Delivered in the Middle Ear for Tinnitus Suppression	Completed	No Results Available	2010-06-01	2011-04-01	2011-04-01	2012-03-01	August 28, 2012	2012-08-01	No Study Results Posted	14	Other	Device: Nimbus Multifunctional Stimulator	EstimME Ltd.	18 Years and older (Adult, Senior)	Industry	Interventional	Endpoint Classification: Safety/Efficacy Study|Intervention Model: Single Group Assignment|Masking: Open Label|Primary Purpose: Treatment	Yes	EST-01-IL	https://ClinicalTrials.gov/show/NCT01549145
67	NCT01550796	Treatment of Chronic Bothersome Tinnitus Using Cognitive Training and D-cycloserine	Completed	No Results Available	2012-01-01	2012-06-01	2012-04-01	2012-01-01	May 21, 2013	2013-05-01	No Study Results Posted	37	Combined	Behavioral: Cognitive Training	Washington University School of Medicine	35 Years to 65 Years (Adult)	Other	Interventional	Allocation: Randomized|Endpoint Classification: Efficacy Study|Intervention Model: Parallel Assignment|Masking: Double Blind (Subject, Caregiver, Investigator, Outcomes Assessor)|Primary Purpose: Treatment	Yes	201110105	https://ClinicalTrials.gov/show/NCT01550796
68	NCT01566708	Neuro-Music Therapy for Recent Onset Tinnitus: Evaluation of a Therapy Concept	Unknown status	No Results Available	2012-01-01	2013-09-01	2013-04-01	2012-03-01	April 24, 2013	2013-04-01	No Study Results Posted	60	Sound therapy	Behavioral: Neuro-Music Therapy immediately|Behavioral: Neuro-Music Therapy after waiting time|Behavioral: Music-therapeutical stress management coaching	German Center for Music Therapy Research|Heidelberg University|Clinic of Diagnostic and Interventional Neuroradiology, Saarland University Clinic, Homburg, Germany	18 Years and older (Adult, Senior)	Other	Interventional	Allocation: Randomized|Endpoint Classification: Efficacy Study|Intervention Model: Parallel Assignment|Masking: Open Label|Primary Purpose: Treatment	Yes	CMTR-TA-01|00.181.2011	https://ClinicalTrials.gov/show/NCT01566708
69	NCT01575496	Transcranial Direct Current Stimulation (tDCS) for the Treatment of Tinnitus	Enrolling by invitation	No Results Available	2012-04-01	Not reported	2015-01-01	2012-04-01	August 1, 2012	2012-08-01	No Study Results Posted	40	TMS	Device: BrainSTIM Transcranial Stimulator|Device: BrainSTIM Transcranial Stimulator	Centre Hospitalier Universitaire Vaudois	18 Years and older (Adult, Senior)	Other	Interventional	Allocation: Randomized|Intervention Model: Parallel Assignment|Masking: Double Blind (Subject, Investigator)|Primary Purpose: Treatment	Yes	CIV-12-02-004761	https://ClinicalTrials.gov/show/NCT01575496
70	NCT01590264	rTMS Bimodal Treatment For Tinnitus: A Pilot Study	Completed	Has Results	2012-05-01	2012-09-01	2012-09-01	2012-04-01	February 25, 2013	2012-09-01	September 17, 2012	5	TMS	Device: Bimodal rTMS	Washington University School of Medicine	18 Years to 60 Years (Adult)	Other	Interventional	Endpoint Classification: Safety Study|Intervention Model: Single Group Assignment|Masking: Open Label|Primary Purpose: Treatment	Yes	201204069	https://ClinicalTrials.gov/show/NCT01590264
71	NCT01663311	Repetitive Transcranial Magnetic Stimulation With Double Cone Coil in Chronic Tinnitus	Completed	No Results Available	2012-07-01	2013-09-01	2013-06-01	2012-07-01	April 25, 2014	2014-04-01	No Study Results Posted	40	TMS	Device: Medial Frontal rTMS Double-Cone-Coil|Device: Left DLPFC Butterfly Coil	University of Regensburg	18 Years to 70 Years (Adult, Senior)	Other	Interventional	Allocation: Randomized|Endpoint Classification: Efficacy Study|Intervention Model: Parallel Assignment|Masking: Double Blind (Subject, Investigator, Outcomes Assessor)|Primary Purpose: Treatment	Yes	Uni-Reg-Ti-CDC01	https://ClinicalTrials.gov/show/NCT01663311
72	NCT01663324	rTMS for the Treatment of Chronic Tinnitus: Optimization by Simulation of the Cortical Tinnitus Network	Completed	No Results Available	2012-07-01	2015-01-01	2014-08-01	2012-07-01	May 17, 2016	2016-05-01	No Study Results Posted	50	TMS	Device: rTMS intervention 1|Device: rTMS intervention 2	University of Regensburg	18 Years to 70 Years (Adult, Senior)	Other	Interventional	Allocation: Randomized|Endpoint Classification: Efficacy Study|Intervention Model: Parallel Assignment|Masking: Double Blind (Subject, Investigator, Outcomes Assessor)|Primary Purpose: Treatment	Yes	Uni-Reg-multisite-rTMS-Tin-01	https://ClinicalTrials.gov/show/NCT01663324
73	NCT01727492	Prevention of Noise-induced Damage by Use of Antioxidants	Unknown status	No Results Available	2012-11-01	Not reported	Not reported	2012-09-01	November 5, 2013	2013-11-01	No Study Results Posted	30	Farmacology	Drug: Antioxidantia	University Hospital, Antwerp	18 Years to 25 Years (Adult)	Other	Interventional	Allocation: Randomized|Intervention Model: Crossover Assignment|Masking: Double Blind (Subject, Investigator)|Primary Purpose: Prevention	Yes	12/18/172	https://ClinicalTrials.gov/show/NCT01727492
74	NCT01845155	Neuro-Music-Therapy for Patients With Chronic Tinnitus - a Controlled Clinical Trial	Completed	Has Results	2006-03-01	2013-02-01	2013-01-01	2013-04-01	February 19, 2014	2014-02-01	September 4, 2013	300	Sound therapy	Behavioral: Neuro-Music-Therapy according to the Heidelberg Model|Behavioral: Counselling	German Center for Music Therapy Research	18 Years and older (Adult, Senior)	Other	Interventional	Allocation: Randomized|Endpoint Classification: Efficacy Study|Intervention Model: Parallel Assignment|Masking: Single Blind (Outcomes Assessor)|Primary Purpose: Treatment	Yes	CMTR-TC-02	https://ClinicalTrials.gov/show/NCT01845155
75	NCT01857661	The Influence of the Sound Generator Combined With Conventional Amplification for Tinnitus Control: Blind Randomized Clinical Trial	Completed	No Results Available	2012-09-01	2013-04-01	2013-04-01	2013-03-01	June 25, 2013	2013-05-01	No Study Results Posted	49	Sound therapy	Device: sound generator|Device: hearing aids with only amplification	University of Sao Paulo|Fundação de Amparo à Pesquisa do Estado de São Paulo	18 Years and older (Adult, Senior)	Other	Interventional	Allocation: Randomized|Endpoint Classification: Efficacy Study|Intervention Model: Parallel Assignment|Masking: Single Blind (Investigator)|Primary Purpose: Treatment	Yes	2011/03001-2	https://ClinicalTrials.gov/show/NCT01857661
76	NCT01874444	Verify the Effectiveness rTMS Using MEG	Unknown status	No Results Available	2013-05-01	2015-12-01	2015-11-01	2013-06-01	November 18, 2014	2013-12-01	No Study Results Posted	28	TMS	Device: 1|Device: 2|Device: 3|Device: 4	Seoul National University Hospital	18 Years to 70 Years (Adult, Senior)	Other	Interventional	Allocation: Randomized|Intervention Model: Parallel Assignment|Masking: Double Blind (Subject, Caregiver, Outcomes Assessor)|Primary Purpose: Treatment	Yes	TN2447	https://ClinicalTrials.gov/show/NCT01874444
77	NCT01886729	Effect of Time Shift of Transcranial Direct Current Stimulation (tDCS) for Treatment of Acute Tinnitus	Unknown status	No Results Available	2012-04-01	Not reported	2014-04-01	2013-06-01	June 25, 2013	2013-06-01	No Study Results Posted	99999	Other	Other: transcranial direct current stimulation (tDCS)	University Hospital, Antwerp	18 Years to 50 Years (Adult)	Other	Interventional	Allocation: Randomized|Endpoint Classification: Efficacy Study|Masking: Open Label	Yes	EC 11/18/146	https://ClinicalTrials.gov/show/NCT01886729
78	NCT01907022	Combined rTMS and Relaxation in Chronic Tinnitus	Completed	No Results Available	2013-07-01	2014-10-01	2014-07-01	2013-07-01	March 11, 2015	2015-03-01	No Study Results Posted	42	Combined	Device: Left DLPFC Butterfly Coil	University of Regensburg	18 Years to 70 Years (Adult, Senior)	Other	Interventional	Endpoint Classification: Efficacy Study|Intervention Model: Single Group Assignment|Masking: Open Label|Primary Purpose: Treatment	Yes	Uni-Reg-Ti-CDC01-RELAX	https://ClinicalTrials.gov/show/NCT01907022
79	NCT01927991	Internet-based Self-help for Tinnitus: The Role of Support	Completed	No Results Available	2012-09-01	2014-05-01	2013-12-01	2013-08-01	April 27, 2015	2015-04-01	No Study Results Posted	112	Psychophisiological	Behavioral: iCBT (internet-based, cognitive-behavioural therapy)	Philipps University Marburg Medical Center|Linkoeping University	18 Years and older (Adult, Senior)	Other	Interventional	Allocation: Randomized|Endpoint Classification: Efficacy Study|Intervention Model: Parallel Assignment|Masking: Open Label|Primary Purpose: Treatment	Yes	Titus2	https://ClinicalTrials.gov/show/NCT01927991
80	NCT01944501	Neuromodulation Techniques in the Treatment of Chronic Tinnitus With Hearing Loss	Completed	No Results Available	2012-03-01	2012-12-01	2012-12-01	2013-09-01	September 12, 2013	2013-09-01	No Study Results Posted	36	Combined	Procedure: Transcranial Magnetic Stimulation|Procedure: Transcranial Direct Current Stimulation	University of Brasilia	45 Years to 70 Years (Adult, Senior)	Other	Interventional	Allocation: Randomized|Endpoint Classification: Efficacy Study|Intervention Model: Parallel Assignment|Masking: Double Blind (Subject, Investigator)|Primary Purpose: Treatment	Yes	CFSNCC2013	https://ClinicalTrials.gov/show/NCT01944501
81	NCT01969474	Effectiveness of Cannabis in the Treatment of Tinnitus Patients	Suspended	No Results Available	2013-12-01	Not reported	2015-12-01	2013-10-01	December 19, 2015	2015-12-01	No Study Results Posted	20	Farmacology	Drug: Cannabis|Drug: Placebo	Wolfson Medical Center	30 Years and older (Adult, Senior)	Other	Interventional	Allocation: Randomized|Endpoint Classification: Safety/Efficacy Study|Intervention Model: Parallel Assignment|Masking: Double Blind (Subject, Caregiver, Investigator, Outcomes Assessor)|Primary Purpose: Treatment	Yes	1.01	https://ClinicalTrials.gov/show/NCT01969474
82	NCT02016313	The Effect of Physiotherapy on Cervicogenic Somatic Tinnitus	Completed	No Results Available	2014-05-01	2014-12-01	2014-08-01	2013-12-01	December 3, 2014	2014-12-01	No Study Results Posted	40	Other	Other: physiotherapy	Universiteit Antwerpen|University Hospital, Antwerp	18 Years and older (Adult, Senior)	Other	Interventional	Allocation: Randomized|Intervention Model: Crossover Assignment|Masking: Single Blind (Subject)|Primary Purpose: Treatment	Yes	G850-tinnitus1	https://ClinicalTrials.gov/show/NCT02016313
83	NCT02059447	A Comparison of the Benefits of Mindfulness Based Cognitive Therapy, Relaxation Therapy and a Waiting List Control in the Management of Distress in Chronic Tinnitus Patients	Completed	No Results Available	2013-12-01	2015-12-01	2015-12-01	2014-01-01	December 2, 2015	2015-12-01	No Study Results Posted	75	Psychophisiological	Other: No treatment waiting period|Behavioral: Mindfulness Based Cognitive Therapy|Behavioral: Relaxation Therapy	University College London Hospitals|University College, London|British Tinnitus Association	18 Years and older (Adult, Senior)	Other	Interventional	Allocation: Randomized|Intervention Model: Parallel Assignment|Masking: Open Label|Primary Purpose: Treatment	Yes	Tinnitus MBCT	https://ClinicalTrials.gov/show/NCT02059447
84	NCT02088866	Commercial Lidocaine Patch as a Treatment for Ear-ringing	Completed	No Results Available	2014-03-01	2015-09-01	2015-08-01	2014-03-01	February 25, 2016	2016-02-01	No Study Results Posted	30	Farmacology	Drug: Transdermal Lidocaine	University of California, Davis	18 Years and older (Adult, Senior)	Other	Interventional	Endpoint Classification: Safety/Efficacy Study|Intervention Model: Single Group Assignment|Masking: Open Label|Primary Purpose: Treatment	Yes	515576	https://ClinicalTrials.gov/show/NCT02088866
85	NCT02095262	Gameplay as a Source of Intrinsic Motivation in a Randomized Controlled Trial of Auditory Training for Tinnitus	Completed	No Results Available	2011-08-01	2012-04-01	2012-04-01	2014-03-01	November 3, 2016	2016-11-01	No Study Results Posted	60	Psychophisiological	Other: reactive auditory training|Other: Interactive auditory training	Nottingham University Hospitals NHS Trust	18 Years and older (Adult, Senior)	Other	Interventional	Allocation: Randomized|Endpoint Classification: Efficacy Study|Intervention Model: Parallel Assignment|Masking: Double Blind (Subject, Outcomes Assessor)|Primary Purpose: Treatment	Yes	11IH001	https://ClinicalTrials.gov/show/NCT02095262
86	NCT02199106	Effectiveness of Neuronavigated Continuous Theta Burst Stimulation of the Left Heschl's Gyrus in Chronic Tinnitus	Completed	No Results Available	2009-01-01	2011-05-01	2011-03-01	2014-07-01	July 23, 2014	2014-07-01	No Study Results Posted	23	Other	Device: Left temporal verum cTBS|Device: Left temporal placebo cTBS	University of Regensburg|University of Wuerzburg|University Hospital Tuebingen|University Hospital Muenster	18 Years to 70 Years (Adult, Senior)	Other	Interventional	Allocation: Randomized|Endpoint Classification: Efficacy Study|Intervention Model: Parallel Assignment|Masking: Open Label|Primary Purpose: Treatment	Yes	Ti-cTBS	https://ClinicalTrials.gov/show/NCT02199106
87	NCT02266160	Treating Tinnitus Using Eutectic Mixture of Local Anesthetics (EMLA) 5% Cream	Completed	No Results Available	2014-11-01	2015-12-01	2015-11-01	2014-09-01	August 30, 2016	2016-08-01	No Study Results Posted	142	Farmacology	Drug: EMLA cream 5%|Other: cetomacrogol cream (lotion cream)	HaEmek Medical Center, Israel	18 Years and older (Adult, Senior)	Other	Interventional	Allocation: Randomized|Intervention Model: Parallel Assignment|Masking: Double Blind (Subject, Investigator)|Primary Purpose: Treatment	Yes	0055-14	https://ClinicalTrials.gov/show/NCT02266160
88	NCT02290015	Acupuncture as a Treatment for Tinnitus	Completed	No Results Available	2010-08-01	2014-03-01	2013-09-01	2014-10-01	November 8, 2014	2014-11-01	No Study Results Posted	57	Other	Other: Acupuncture	Federal University of São Paulo|Fundação de Amparo à Pesquisa do Estado de São Paulo	18 Years to 60 Years (Adult)	Other	Interventional	Allocation: Randomized|Endpoint Classification: Efficacy Study|Intervention Model: Parallel Assignment|Masking: Single Blind (Subject)|Primary Purpose: Treatment	Yes	FAPESP-2010/14804-6	https://ClinicalTrials.gov/show/NCT02290015
89	NCT02315508	Evaluating Possible Improvement in Tinnitus Severity After 28 Days Dosing of the Study Drug AUT00063 Compared to Placebo	Completed	No Results Available	2014-10-01	2015-12-01	2015-12-01	2014-12-01	March 30, 2016	2016-03-01	No Study Results Posted	91	Farmacology	Drug: AUT00063|Drug: Placebo	Autifony Therapeutics Limited|University of Nottingham	18 Years and older (Adult, Senior)	Industry|Other	Interventional	Allocation: Randomized|Endpoint Classification: Safety/Efficacy Study|Intervention Model: Parallel Assignment|Masking: Double Blind (Subject, Caregiver, Investigator, Outcomes Assessor)|Primary Purpose: Treatment	Yes	AUT032063	https://ClinicalTrials.gov/show/NCT02315508
90	NCT02426671	Tinnitus Alleviation Via Sensory Stimulation	Completed	No Results Available	2012-06-01	2012-10-01	2012-10-01	2015-04-01	April 23, 2015	2015-04-01	No Study Results Posted	60	Other	Device: MuteButton sensory stimulation device	National University of Ireland, Maynooth|Hermitage clinic, Lucan, Ireland	18 Years to 65 Years (Adult)	Other	Interventional	Endpoint Classification: Efficacy Study|Intervention Model: Single Group Assignment|Masking: Open Label|Primary Purpose: Treatment	Yes	Pearlmutter1	https://ClinicalTrials.gov/show/NCT02426671
91	NCT02508220	Short-term Effects of Oxytocin Nasal Spray on Chronic Tinnitus	Completed	No Results Available	2015-07-01	2015-11-01	2015-11-01	2015-03-01	November 30, 2015	July 2015	No Study Results Posted	15	Farmacology	Drug: Syntocinon|Drug: Placebo	Berthold Langguth, MD, Ph.D.|Otosul -Otorrinolaringologia Sul-Fluminense|University of Regensburg	18 Years and older (Adult, Senior)	Other	Interventional	Allocation: Randomized|Intervention Model: Crossover Assignment|Masking: Double Blind (Subject, Caregiver, Investigator, Outcomes Assessor)|Primary Purpose: Treatment	Yes	Uni-Reg-Oxy-Tin	https://ClinicalTrials.gov/show/NCT02508220
92	NCT02648542	The Effects of Compensatory Auditory Stimulation and Transcranial Direct Current Stimulation on Tinnitus Perception	Completed	No Results Available	2013-03-01	2014-07-01	2014-07-01	2015-12-01	January 5, 2016	2016-01-01	No Study Results Posted	17	Other	Other: Compensatory auditory stimulation|Device: transcranial direct current stimulation|Other: Combined CAS and tDCS|Other: Sham stimulation	Soterix Medical	18 Years to 80 Years (Adult, Senior)	Industry	Interventional	Allocation: Randomized|Endpoint Classification: Efficacy Study|Intervention Model: Crossover Assignment|Masking: Single Blind (Subject)|Primary Purpose: Treatment	Yes	CASTDCS001	https://ClinicalTrials.gov/show/NCT02648542
93	NCT02951715	Improvement of Tinnitus After Oral Zinc on Patients With Noise-induced Hearing Loss	Completed	No Results Available	2013-12-01	2014-12-01	2014-12-01	2016-10-01	October 31, 2016	2016-10-01	No Study Results Posted	20	Farmacology	Drug: zinc gluconate	Chang Gung Memorial Hospital|Chang Gung University	20 Years to 80 Years (Adult, Senior)	Other	Interventional	Endpoint Classification: Safety/Efficacy Study|Intervention Model: Single Group Assignment|Masking: Open Label|Primary Purpose: Treatment	Yes	102-3893A3	https://ClinicalTrials.gov/show/NCT02951715

## Sheet: Corresponding publications
Rank	NCT Number	Publication status	Trials with multiple publications	PMID	Time of publication in print	Time of E-publication	NCT number in corresponding publication
1	NCT00013390	Published	Multiple publications	16640064	2006-02-01	2006-02-01	Not reported
2	NCT00013390	Published	Multiple publications	17114146	2006-12-01	2006-12-01	Not reported
3	NCT00124800	Published	Multiple publications	20890204	2011-03-01	2011-03-01	Not reported
4	NCT00124800	Published	Multiple publications	https://onlinelibrary.wiley.com/doi/full/10.1002/lio2.76	2017-05-01	2017-08-01	Not reported
5	NCT00235807	Published	One publication	27438870	2016-11-01	2016-11-01	Not reported
6	NCT00257270	Published	One publication	16652071	2006-03-01	2006-03-01	Not reported
7	NCT00317850	Published	One publication	17438255	2007-04-01	2007-04-01	Reported
8	NCT00329524	Published	One publication	17334317	2007-03-01	2007-03-01	Not reported
9	NCT00394056	Published	One publication	21646935	2011-07-01	2011-07-01	Reported
10	NCT00397007	Published	Multiple publications	18600443	2008-09-01	2008-07-01	Reported
11	NCT00397007	Published	Multiple publications	19045972	2008-12-01	2008-12-01	Reported
12	NCT00397007	Published	Multiple publications	19079954	2009-09-01	2008-12-01	Not reported
13	NCT00405886	Published	One publication	21223542	2011-01-01	2011-01-01	Reported
14	NCT00486577	Published	One publication	25017670	2014-09-01	2014-06-01	Reported
15	NCT00518024	Published	Multiple publications	22539568	2012-05-01	2012-04-01	Reported
16	NCT00518024	Published	Multiple publications	23137700	2013-07-01	2012-10-01	Not reported
17	NCT00555776	Published	Multiple publications	17960408	2011-04-01	2011-04-01	Not reported
18	NCT00555776	Published	Multiple publications	21500166	2018-05-01	2017-10-01	Not reported
19	NCT00567892	Published	Multiple publications	23599075	2011-03-01	2011-03-01	Reported
20	NCT00567892	Published	Multiple publications	26422238	2013-04-01	2013-04-01	Reported
21	NCT00567892	Published	One publication	21422304	2016-03-01	2015-09-01	Reported
22	NCT00578058	Published	One publication	22609540	2012-09-01	2012-09-01	Not reported
23	NCT00591019	Not published	No publication	Not applicable	Not applicable	Not applicable	Not applicable
24	NCT00591994	Published	One publication	19574947	2009-08-01	2009-08-01	Reported
25	NCT00596531	Not published	No publication	Not applicable	Not applicable	Not applicable	Not applicable
26	NCT00628316	Published	One publication	25303817	2014-09-01	2014-07-01	Not reported
27	NCT00666809	Published	One publication	19222841	2009-02-01	2009-02-01	Not reported
28	NCT00668720	Published	One publication	24157459	2013-11-01	2013-10-01	Reported
29	NCT00683644	Published	One publication	23598691	2013-08-01	2013-08-01	Reported
30	NCT00719940	Published	One publication	23287811	2013-04-01	2012-12-01	Reported
31	NCT00724152	Not published	No publication	Not applicable	Not applicable	Not applicable	Not applicable
32	NCT00730834	Published	One publication	21451428	2011-06-01	2011-06-01	Not reported
33	NCT00733044	Published	Multiple publications	24829038	2014-06-01	2014-06-01	Not reported
34	NCT00733044	Published	Multiple publications	22633033	2014-06-01	2014-06-01	Reported
35	NCT00739635	Not published	No publication	Not applicable	Not applicable	Not applicable	Not applicable
36	NCT00748475	Not published	No publication	Not applicable	Not applicable	Not applicable	Not applicable
37	NCT00772980	Not published	No publication	Not applicable	Not applicable	Not applicable	Not applicable
38	NCT00827008	Not published	No publication	Not applicable	Not applicable	Not applicable	Not applicable
39	NCT00833950	Published	Multiple publications	18225610	2007	2007	Not reported
40	NCT00833950	Published	Multiple publications	19937045	2010-06-01	2009-11-01	Not reported
41	NCT00841230	Published	One publication	21358561	2011-06-01	2011-06-01	Not reported
42	NCT00845975	Not published	No publication	Not applicable	Not applicable	Not applicable	Not applicable
43	NCT00860808	Published	One publication	24603353	2014-04-01	2014-03-01	Reported
44	NCT00876720	Not published	No publication	Not applicable	Not applicable	Not applicable	Not applicable
45	NCT00886938	Not published	No publication	Not applicable	Not applicable	Not applicable	Not applicable
46	NCT00916305	Not published	No publication	Not applicable	Not applicable	Not applicable	Not applicable
47	NCT00927121	Published, no outcome measures reported in ClinicalTrials.gov	One publication	22414611	2012	Not reported	Reported
48	NCT00955799	Not published	No publication	Not applicable	Not applicable	Not applicable	Not applicable
49	NCT00957788	Not published	No publication	Not applicable	Not applicable	Not applicable	Not applicable
50	NCT00999648	Published	One publication	23306563	2012-12-01	2012-12-01	Not reported
51	NCT01015781	Published	One publication	28418492	2017-05-01	2017-05-01	Reported
52	NCT01066273	Not published	No publication	Not applicable	Not applicable	Not applicable	Not applicable
53	NCT01093872	Published	One publication	21507564	2011-09-01	2011-04-01	Not reported
54	NCT01129141	Not published	No publication	Not applicable	Not applicable	Not applicable	Not applicable
55	NCT01174979	Not published	No publication	Not applicable	Not applicable	Not applicable	Not applicable
56	NCT01176734	Published	One publication	24996510	2014-09-01	2014-06-01	Reported
57	NCT01205906	Published	Multiple publications	24970708	2014	2014-06-01	Reported
58	NCT01205906	Published	Multiple publications	https://www.sciencedirect.com/science/article/pii/S2214782914000098?via%3Dihub	2018-07-01	2018-01-01	Reported
59	NCT01205906	Published	Multiple publications	29383953	2014-04-01	Not reported	Reported
60	NCT01205906	Published	Multiple publications	25031187	2015-04-01	Not reported	Reported
61	NCT01205919	Published	One publication	26867083	2016-05-01	Not reported	Reported
62	NCT01226108	Published	One publication	28723595	2017-06-01	Not reported	Not reported
63	NCT01229709	Published	One publication	25715350	2015-05-01	2015-02-01	Not reported
64	NCT01253616	Published	One publication	24255953	2014-02-01	2013-11-01	Reported
65	NCT01261949	Published	One publication	22069382	2011-11-01	2011	Reported
66	NCT01268449	Published, no outcome measures reported in ClinicalTrials.gov	One publication	25606834	2015-01-01	Not reported	Not reported
67	NCT01270282	Published	One publication	25872149	2015	2015-04-01	Reported
68	NCT01273883	Not published	No publication	Not applicable	Not applicable	Not applicable	Not applicable
69	NCT01302873	Not published	No publication	Not applicable	Not applicable	Not applicable	Not applicable
70	NCT01378650	Published	One publication	27716604	2016-09-01	Not reported	Not reported
71	NCT01407133	Not published	No publication	Not applicable	Not applicable	Not applicable	Not applicable
72	NCT01412918	Not published	No publication	Not applicable	Not applicable	Not applicable	Not applicable
73	NCT01435317	Published	One publication	26568958	2015	2015-10-01	Reported
74	NCT01458821	Published	One publication	28114646	2017-05-01	Not reported	Reported
75	NCT01480193	Not published	No publication	Not applicable	Not applicable	Not applicable	Not applicable
76	NCT01487447	Published	One publication	28831839	2017-10-01	2017-09-01	Not reported
77	NCT01540357	Published	One publication	23186556	2012-11-01	Not reported	Reported
78	NCT01541969	Not published	No publication	Not applicable	Not applicable	Not applicable	Not applicable
79	NCT01549145	Not published	No publication	Not applicable	Not applicable	Not applicable	Not applicable
80	NCT01550796	Published	One publication	25356570	2015-01-01	Not reported	Reported
81	NCT01566708	Published	Multiple publications	25745385	2015-02-01	2015	Not reported
82	NCT01566708	Published	Multiple publications	28736515	2017-07-01	2017	Not reported
83	NCT01575496	Published	One publication	26198363	2015-11-01	2015-06-01	Reported
84	NCT01590264	Not published	No publication	Not applicable	Not applicable	Not applicable	Not applicable
85	NCT01663311	Published	One publication	26667790	2015-12-01	Not reported	Reported
86	NCT01663324	Published	One publication	26927363	2016-03-01	Not reported	Reported
87	NCT01727492	Not published	No publication	Not applicable	Not applicable	Not applicable	Not applicable
88	NCT01845155	Published	One publication	25224125	2015-03-01	2014-09-01	Reported
89	NCT01857661	Published	One publication	25073131	2014-07-01	Not reported	Reported
90	NCT01874444	Published	One publication	28068305	2017-02-01	Not reported	Not reported
91	NCT01886729	Not published	No publication	Not applicable	Not applicable	Not applicable	Not applicable
92	NCT01907022	Published	One publication	27315823	2016-10-01	2016-06-01	Reported
93	NCT01927991	Published	One publication	https://www.sciencedirect.com/science/article/pii/S2214782915000184	2015-04-01	2015-04-01	Reported
94	NCT01944501	Not published	No publication	Not applicable	Not applicable	Not applicable	Not applicable
95	NCT01969474	Not published	No publication	Not applicable	Not applicable	Not applicable	Not applicable
96	NCT02016313	Published	One publication	27592038	2016-12-01	2016-08-01	Reported
97	NCT02059447	Published	One publication	29131084	2017	2017-11-01	Reported
98	NCT02088866	Not published	No publication	Not applicable	Not applicable	Not applicable	Not applicable
99	NCT02095262	Published	One publication	25215617	2014-09-01	2014	Reported
100	NCT02199106	Published	One publication	26890094	2016-03-01	Not reported	Not reported
101	NCT02266160	Not published	No publication	Not applicable	Not applicable	Not applicable	Not applicable
102	NCT02290015	Published	One publication	26747258	2016-09-01	2016-01-01	Reported
103	NCT02315508	Not published	No publication	Not applicable	Not applicable	Not applicable	Not applicable
104	NCT02426671	Not published	No publication	Not applicable	Not applicable	Not applicable	Not applicable
105	NCT02508220	Published	One publication	28983279	2017-09-01	2017	Not reported
106	NCT02648542	Published	One publication	27832140	2016-11-01	2016	Reported
107	NCT02951715	Not published	No publication	Not applicable	Not applicable	Not applicable	Not applicable

## Sheet: Outcome reporting
Rank	NCT number	PMID	Reported outcomes on ClinicalTrials.gov (obtained on March 18, 2017) *1 = primary outcome *2 = secondary outcome	Number of primary outcomes on ClinicalTrials.gov	Number of secondary outcomes on ClinicalTrials.gov	Number of primary outcomes in publication	Number of secondary outcomes in publication	Number of undefined outcomes in publication	Discrepancy per outcome	Discrepancy per outcome-2	Discrepancy per outcome-3	Significance of results (within-group comparison) per reported outcome	Significance of results (between-group comparison) per reported outcome	Publications considered as one publication
1	NCT00013390	16640064	1.Tinnitus Severity Index [ Time Frame: Baseline, 3 mo., 6 mo., 12 mo., 18 mo. ] A well-developed scale currently in use at the Oregon Tinnitus Clinic.	1	0	0	0	5	9			3	1
2		16640064							9.1			3	1
3		16640064							9.1			3	1
4		16640064							9.1			3	1
5		16640064							9.1			1	1
6	NCT00013390	17114146	1.Tinnitus Severity Index [ Time Frame: Baseline, 3 mo., 6 mo., 12 mo., 18 mo. ] A well-developed scale currently in use at the Oregon Tinnitus Clinic.	1	0	3	0	0	1.1			1	3
7		17114146							5.1			1	3
8		17114146							5.1			1	3
9	NCT00124800	20890204	1. Change in objective measure of tinnitus loudness using psychoacoustic matching task [ Time Frame: 18 months ]	2	1	2	0	1	5.4	5.7		1	2
10		20890204	1. Change in subjective handicap rating of tinnitus using a standardized questionnaire [ Time Frame: 18 months ]						5.7	7		1	3
11		20890204	2. Change in subjective ratings of tinnitus loudness, annoyance and awareness [ Time Frame: 18 months ]						9.6	7		1	1
12	NCT00124800	https://onlinelibrary.wiley.com/doi/full/10.1002/lio2.76	1. Change in objective measure of tinnitus loudness using psychoacoustic matching task [ Time Frame: 18 months ]	2	1	1	1	1	5.2
13		https://onlinelibrary.wiley.com/doi/full/10.1002/lio2.76	1. Change in subjective handicap rating of tinnitus using a standardized questionnaire [ Time Frame: 18 months ]						1.1	7		1	1
14		https://onlinelibrary.wiley.com/doi/full/10.1002/lio2.76	2. Change in subjective ratings of tinnitus loudness, annoyance and awareness [ Time Frame: 18 months ]						9.1	7		1	2
15		https://onlinelibrary.wiley.com/doi/full/10.1002/lio2.76							9.9	7		1	3
16	NCT00235807	27438870	1.Tinnitus Handicap Inventory (THI) [ Time Frame: Baseline, 3 months, 6 months, 12 months, 18 months ]	1	1	1	0	0	1.1			2	1
17		27438870	2.Tinnitus Severity Index (TSI) [ Time Frame: Baseline, 3 months, 6 months, 12 months, 18 months ]						6.2
18	NCT00257270	16652071	1.Psychophysical loudness match of tinnitus to broad band noise and pure tones.	2	1	2	2	0	1.1	2		2	3
19		16652071	1.Subjective evaluation of tinnitus impact using Tinnitus Handicap Questionnaire.						1.1	2		2	2
20		16652071	2.Quality of Life survey (SF36-QOL)						1.2	2		3	3
21		16652071							6.1			1	3
22	NCT00317850	17438255	1.Tinnitus Handicap Inventory Score from Baseline to Week 8	1	3	1	3	0	1.1			2	2
23		17438255	2.Beck Depression Inventory Score from Baseline to Week 8						1.2			3	2
24		17438255	2.Brief Symptom Inventory Score from Baseline to Week 8						1.2			3	2
25		17438255	2.Epworth Sleepiness Scale Score from Baseline to Week 8						6.1	6.2		2	2
26	NCT00329524	17334317	1.Change in PET Asymmetry Index [ Time Frame: After active treatment week ] Change in calculated PET asymmetry index between left and right temporal lobe from baseline following active Tx	1	2	0	0	3	9			3	0
27		17334317	2.Psychomotor Vigilance [ Time Frame: Immediately after treatment ] Change in simple auditory reaction time after treatment						9.9			3	3
28		17334317	2.Difference in Visual Analog Rating of Tinnitus (VAR)Following Active and Sham Tx [ Time Frame: immediately following active and sham TMS ] Rating of tinnitus loudness using a scale of 0-100 for						9.9			2	3
29	NCT00394056	21646935	1.Visual Analog Scales (VAS) to measure the change in tinnitus loudness as perceived at the moment of the measurement at 2 hrs after dosing (or at any other time point vs. pre-dose baseline). [ Time Frame: 2 hrs after dosing (or at any other time point vs. pre-dose baseline). ]	1	1	1	5	0	1.1	7		2	1
30		21646935	2.VAS to measure tinnitus pitch, distress and anxiety. Pure Tone Audiometry & Psychoacoustic assessment. Sleep & Tinnitus questionnaires. Safety, tolerability and pharmacokinetics of drug. [ Time Frame: perceived at the moment of the measurement at 2 hrs after dosing (or at any other time point vs. pre-dose baseline). ]						1.2			2	3
31		21646935							6.1			2	3
32		21646935							6.1			1	2
33		21646935							6.1			2	3
34		21646935							6.1			2	3
35	NCT00397007	18600443	1.Tinnitus diary	2	5	0	0	5	5.2	7	2
36		18600443	1.Tinnitus Questionnaire German Version						9		2	4	0
37		18600443	2.Beck Depression Inventory						9.1	6.2	2	0	0
38		18600443	2.Symptom Check List						6.2	7	2
39		18600443	2.Illness perception questionnaire						6.2		2
40		18600443	2.Pain disability index						6.2		2
41		18600443	2.Generalized self efficacy						6.2		2
42		18600443							9.1			1	0
43		18600443							9.1			1	0
44		18600443							9.1			4	4
45	NCT00397007	19045972	1.Tinnitus diary	2	5	2	6	0	1.1	2	7	1	1
46		19045972	1.Tinnitus Questionnaire German Version						1.1	2		1	1
47		19045972	2.Beck Depression Inventory						1.2	2		1	1
48		19045972	2.Symptom Check List						1.2	2	7	1	1
49		19045972	2.Illness perception questionnaire						6.2	2
50		19045972	2.Pain disability index						6.3	2		4	4
51		19045972	2.Generalized self efficacy						1.2	2		1	1
52		19045972							6.1			1	1
53		19045972							6.1			1	1
54	NCT00397007	19079954	1.Tinnitus diary	2	5	0	0	5	5.2	2	7
55		19079954	1.Tinnitus Questionnaire German Version						9	2		2	3
56		19079954	2.Beck Depression Inventory						9.9	2		2	3
57		19079954	2.Symptom Check List						9.9	2	7	2	3
58		19079954	2.Illness perception questionnaire						6.2	2
59		19079954	2.Pain disability index						6.2	2
60		19079954	2.Generalized self efficacy						9.9	2		2	3
61		19079954							9.1			1	1
62	NCT00405886	21223542	1.Change from baseline in tinnitus severity at the endpoint visit [ Time Frame: Week 16 ]	2	0	1	5	1	1.1			2	2
63		21223542	1.Comparison of adverse events (type, severity, seriousness, frequency, relatedness) between treatment arms [ Time Frame: From baseline until week 20 ]						9.5			3	3
64		21223542							6.1			1	2
65		21223542							6.1			3	1
66		21223542							6.1			3	3
67		21223542							6.1			3	2
68		21223542							6.1			3	3
69	NCT00486577	25017670	1. intensity of the tinnitus. The cut off efficacy is 35% improvement on the STI score [ Time Frame: 6 months ]	1	1	1	4	0	5.7			3	3
70		25017670	2.Tinnitus Handicap Questionnaire Multiple Activity Scale for Hyperacusis questionnaires for assessment of the patients and treatment outcome of tinnitus hyperacusis and loss of hearing subjective global improvement scale [ Time Frame: 6 months ]						6.3	6.5		3	3
71		25017670							6.1			3	3
72		25017670							6.1			3	3
73		25017670							6.1			3	3
74	NCT00518024	22539568	1.Tinnitus severity (Tinnitus Questionnaire) [ Time Frame: after the end of treatment ]	1	1	1	0	2	5.7			3	2	Combined publication
75		22539568	2.Visual Analog Scale (Tinnitus Loudness); Visual Analog Scale (Tinnitus Annoyance); Visual Analog Scale (Tinnitus Change); Becks Depression Inventory; Symptom Check List; Audiogram; Speech Audiometry [ Time Frame: after end of treatment ]						9.1	9.6	6.2	2	2	Combined publication
76		22539568							9.9			2	2	Combined publication
77	NCT00518024	23137700	1.Tinnitus severity (Tinnitus Questionnaire) [ Time Frame: after the end of treatment ]											Combined publication
78		23137700	2.Visual Analog Scale (Tinnitus Loudness); Visual Analog Scale (Tinnitus Annoyance); Visual Analog Scale (Tinnitus Change); Becks Depression Inventory; Symptom Check List; Audiogram; Speech Audiometry [ Time Frame: after end of treatment ]											Combined publication
79	NCT00555776	21500166	1.Reduction in the sensation of Tinnitus by the patient or complete resolution of tinnitus;by the patient's scoring it from one to ten, before and after prescribing Gabapentin. [ Time Frame: two months ]	1	1	0	0	2	9.3			3	2
80		21500166							9.1			2	2
81		21500166	2.Relieve of complications of tinnitus, such as sleep difficulties. [ Time Frame: two months ]						6.2
82	NCT00555776	17960408	1.Reduction in the sensation of Tinnitus by the patient or complete resolution of tinnitus;by the patient's scoring it from one to ten, before and after prescribing Gabapentin. [ Time Frame: two months ]	1	1	2	0	1	5.5	5.7		3	2
83		17960408							9.1			3	2
84		17960408	2.Relieve of complications of tinnitus, such as sleep difficulties. [ Time Frame: two months ]						9.1			3	2
85	NCT00567892	21422304	1.Change in THI (Tinnitus Handicap Inventory) [ Time Frame: baseline at the start of each treatment period, end of each treatment period (2 or 4 weeks) ] Tinnitus Handicap Inventory (THI) is a measure of bother from tinnitus. THI is measured as a score in a scale ranging from 0=No bother to 100=Extremely Bothered. THI score post active rTMS treatment minus THI score pre active rTMS treatment will…	1	1	1	3	0	1.1			3	3
86		21422304	2.Perceived Global Impression of Change (PGIC: Number of Participants With Perceived Global Impression of Change (PGIC) of 1 or Greater [ Time Frame: End of each treatment period (2 or 4 weeks) ] PGIC is a 7 point scale ranging from -3 to +3,with 0 meaning no change,negative values reporting worsening of symptoms(Tinnitus), and values of +1 or above reporting perceived improvement of Tinnitus. PG…						1.2			3	3
87		21422304							9.1			0	3
88		21422304							9.1			2	3
89	NCT00567892	23599075	1.Change in THI (Tinnitus Handicap Inventory) [ Time Frame: baseline at the start of each treatment period, end of each treatment period (2 or 4 weeks) ] Tinnitus Handicap Inventory (THI) is a measure of bother from tinnitus. THI is measured as a score in a scale ranging from 0=No bother to 100=Extremely Bothered. THI score post active rTMS treatment minus THI score pre active rTMS treatment will…	1	1	1	0	2	1.1			0	2
90		23599075	2.Perceived Global Impression of Change (PGIC: Number of Participants With Perceived Global Impression of Change (PGIC) of 1 or Greater [ Time Frame: End of each treatment period (2 or 4 weeks) ] PGIC is a 7 point scale ranging from -3 to +3,with 0 meaning no change,negative values reporting worsening of symptoms(Tinnitus), and values of +1 or above reporting perceived improvement of Tinnitus. PG…						9.9			3	3
91		23599075							9.1			3	2
92	NCT00567892	26422238	1.Change in THI (Tinnitus Handicap Inventory) [ Time Frame: baseline at the start of each treatment period, end of each treatment period (2 or 4 weeks) ] Tinnitus Handicap Inventory (THI) is a measure of bother from tinnitus. THI is measured as a score in a scale ranging from 0=No bother to 100=Extremely Bothered. THI score post active rTMS treatment minus THI score pre active rTMS treatment will…	1	1	1	0	0	5.1	5.2		3	2
93		26422238	2.Perceived Global Impression of Change (PGIC: Number of Participants With Perceived Global Impression of Change (PGIC) of 1 or Greater [ Time Frame: End of each treatment period (2 or 4 weeks) ] PGIC is a 7 point scale ranging from -3 to +3,with 0 meaning no change,negative values reporting worsening of symptoms(Tinnitus), and values of +1 or above reporting perceived improvement of Tinnitus. PG…						6.2
94	NCT00578058	22609540	1.Iowa Tinnitus Handicap Questionnaire [ Time Frame: 18 months ]	1	1	0	0	1	9.5			2	2
95		22609540	2.Tinnitus measures [ Time Frame: 18 months ]						6.2
96	NCT00591019	Not published	1.The P50 Amplitude (i.e. Evoked Auditory Response Potential Recorded in Millivolts 50 Milliseconds After Sound Onset). [ Time Frame: 5 weeks ] P50 is an auditory evoked response potential sensitive to states of arousal.
97		Not published	2.Simple Reaction Time (Attention)for Baseline, Modafinil and Placebo Arms. [ Time Frame: 5 weeks ] Simple reaction time to an auditory signal is a measure of attention.
98	NCT00591994	19574947	1.THI - Tinnitus Handicap Inventory [ Time Frame: Months 3 and 6 ]	1	1	0	0	2	9.5			1	2
99		19574947	2. VAS - Visual Analog Scale [ Time Frame: Months 3 and 6 ]						9.6			1	2
100	NCT00596531	Not published	1.Tinnitus Handicap Index Tinnitus Functional Index Tinnitus loudness score on visual numerical scale [ Time Frame: 15 months ]
101		Not published	2.Depression Inventory Psychoacoustic measures of tinnitus [ Time Frame: 15 months ]
102	NCT00628316	25303817	1.Tinnitus Handicap Inventory [ Time Frame: 30 days ]	1	1	0	0	2	9			1	0
103		25303817	2. Visual Analog Scale [ Time Frame: 30 days ]						9.9			1	0
104	NCT00666809	19222841	1.Total score of the Tinnitus [ Time Frame: 4 times in 16 weeks ]	1	4	1	4	0	5.7			3	2
105		19222841	2.Audiometric measurements (mode, frequency and loudness of tinnitus, pure tone audiogram, speech audiogram) [ Time Frame: 16 weeks ]						1.2			2	2
106		19222841	2.Quality of life (SF 36 Questionnaire) [ Time Frame: 16 weeks ]						1.2			3	2
107		19222841	2.Serum human chorionic Gonadotropin (hcG), pregnancy test [ Time Frame: once at screening ]						6.2	6.1		3	3
108		19222841	2.Safety and tolerability [ Time Frame: 16 weeks ]						1.2			0	3
109	NCT00668720	24157459	1.Tinnitus severity with the Tinnitus Questionnaire [ Time Frame: after treatment, 1 week, 1, 3 and 6 months ]	1	5	1	2	0	1.1			2	1
110		24157459	2.Tinnitus Handicap Inventory [ Time Frame: after treatment, 1 week, 1, 3 and 6 months ]						1.2			2	1
111		24157459	2.Beck Depression Inventory [ Time Frame: after treatment, 1 week, 1, 3 and 6 months ]						6.2
112		24157459	2.State Trait Anxiety Index [ Time Frame: after treatment, 1 week, 1, 3 and 6 months ]						6.2
113		24157459	2.Visual Analog Scales on burden, loudness, pitch, presence, and variability of tinnitus and specific problems. [ Time Frame: for the first three months daily and for the second three months monthly ]						6.6	6.5		3	2
114		24157459	2.Audiometry and tinnitus analysis (character match, pitch match, loudness match, minimal masking level, residual inhibition) [ Time Frame: 1 week after treatment and after 3 and 6 months ]						6.2
115	NCT00683644	23598691	1.Change From Baseline in Tinnitus Reaction on the Tinnitus Handicap Questionnaire Scores (0-100) at 4 Months [ Time Frame: baseline - 4 months ] Validated questionnaire of tinnitus reactions. Scale 0 (no tinnitus reaction)- 100 (worst tinnitus reaction). Our primary outcome was the difference scores between Tinnitus Handicap Questionnaire (THQ) on baseline and end of treatment on zinc and placeb…	1	2	1	2	0	1.1			2	2
116		23598691	2.Changes on Baseline Tinnitus Magnitude on Tinnitus Loudness Rating Scores (0-100) at 4 Months Treatment [ Time Frame: baseline and 4 months ] Participants should rate their tinnitus loudness on a scale of 0 (no perception of tinnitus) to 100 (highest degree of tinnitus perception).						1.2			2	2
117		23598691	2.Changes on Baseline Tinnitus Reactions on Tinnitus Annoyance Rating Scores (0-100) at 4 Months Treatment [ Time Frame: baseline and 4 months ] Tinnitus annoyance rate on a scale of 0 (no annoyance) to 100 (maximum degree of annoyance)						1.2			2	2
118	NCT00719940	23287811	1. Validated tinnitus questionaire (TF Goebel and Hiller 1992); validated tinnitus change rating scale (TC, Zenner and de Maddalena 2005) [ Time Frame: Last session ]	1	1	1	2	0	1.1			1	1
119		23287811	2. Tinnitus loudness (TL), validated 6-point numeric verbal rating scale; tinnitus annoyance (TA), validated 8-point numeric verbal rating scale [ Time Frame: last therapy session ]						1.2			1	3
120		23287811							5.4			1	3
121	NCT00724152	Not published	1.Tinnitus Handicap Inventory (THI) [ Time Frame: pre-treatment (session 1) to post-treatment (session 6; approximately 6 weeks after session 1) ] Most widely used measure of tinnitus distress available during study period. The THI was created using the Tinnitus Handicap Questionnaire and the Tinnitus Questionnaire as well as the Beck Depression Inventory and Modified Somatic Perception Questionn…
122		Not published	2.Tinnitus Reaction Questionnaire (TRQ) [ Time Frame: pre-treatment (session 1) to post-treatment (session 6; approximately 6 weeks later) ] This is another commonly used measure of tinnitus distress in research. The TRQ is a global measure of tinnitus distress and was developed using correlations with clinician and self-report ratings of symptom categories. Scores on this measure range from 0 to…
123	NCT00730834	21451428	1.Pre and post treatment scores on Tinnitus reaction questionnaire [ Time Frame: 6, 12, 24, 36 months ]	1	1	2	2	0	1.1			1	0
124		21451428	2.Tinnitus Handicap Inventory, Hospital Anxiety and Depression Scale, [ Time Frame: 6, 12, 24, 36 months ]						5.3			1	0
125		21451428							1.2			4	0
126		21451428							6.1			3	0
127	NCT00733044	22633033	1.Generic Quality of Life as measured with the Health Utilities Index Mark 3 (HUI3) [ Time Frame: At baseline and 3, 8 and 12 months follow-up ]	1	6	4	3	0	1.1			3	1	Combined publication
128		22633033	2.Tinnitus annoyance and severity, as measured with the Tinnitus Questionnaire (TQ) [ Time Frame: At baseline and at 3, 8 and 12 months follow-up ]						5.3			3	1	Combined publication
129		22633033	2.Tinnitus-related fear was assessed by the Fear of Tinnitus Questionnaire (FTQ) [ Time Frame: At baseline and at 3, 8 and 12 months follow-up ]						1.2			3	1	Combined publication
130		22633033	2.Dysfunctional beliefs and/or cognitions regarding the tinnitus, as measured with the Tinnitus Coping and Cognition list (TCCL) [ Time Frame: At baseline and at 3, 8 and 12 months follow-up ]						6.2					Combined publication
131		22633033	2.Catastrophic (mis)interpretations of tinnitus, as measured with the Tinnitus Catastrophising Scale (TCS). [ Time Frame: At baseline and at 3, 8 and 12 months follow-up ]						1.2			3	1	Combined publication
132		22633033	2.Costs, as measured with a retrospective cost questionnaire [ Time Frame: At baseline and at 3,8 and 12 months follow-up ]						5.3		6.5	0	2	Combined publication
133		22633033	2.Tinnitus related disability and handicap as measured with the Tinnitus Handicap Inventory (THI) [ Time Frame: At baseline and at 3, 8 and 12 months follow-up ]						5.3			3	1	Combined publication
134		22633033							6.1			3	1	Combined publication
135	NCT00733044	24829038	1.Generic Quality of Life as measured with the Health Utilities Index Mark 3 (HUI3) [ Time Frame: At baseline and 3, 8 and 12 months follow-up ]											Combined publication
136		24829038	2.Tinnitus annoyance and severity, as measured with the Tinnitus Questionnaire (TQ) [ Time Frame: At baseline and at 3, 8 and 12 months follow-up ]											Combined publication
137		24829038	2.Tinnitus-related fear was assessed by the Fear of Tinnitus Questionnaire (FTQ) [ Time Frame: At baseline and at 3, 8 and 12 months follow-up ]											Combined publication
138		24829038	2.Dysfunctional beliefs and/or cognitions regarding the tinnitus, as measured with the Tinnitus Coping and Cognition list (TCCL) [ Time Frame: At baseline and at 3, 8 and 12 months follow-up ]											Combined publication
139		24829038	2.Catastrophic (mis)interpretations of tinnitus, as measured with the Tinnitus Catastrophising Scale (TCS). [ Time Frame: At baseline and at 3, 8 and 12 months follow-up ]											Combined publication
140		24829038	2.Costs, as measured with a retrospective cost questionnaire [ Time Frame: At baseline and at 3,8 and 12 months follow-up ]											Combined publication
141		24829038	2.Tinnitus related disability and handicap as measured with the Tinnitus Handicap Inventory (THI) [ Time Frame: At baseline and at 3, 8 and 12 months follow-up ]											Combined publication
142	NCT00739635	Not published	1.TBF-12 (Tinnitus-Beeinträchtigungs-Fragebogen-12 "Tinnitus Handicap Inventory-12") total score change from baseline to end of treatment [ Time Frame: Screening, Baseline, week 5, 13, 17 ]
143		Not published	2.TBF-12 factorial scores, individual responder rate, Tinnitus Rating Scale, Sleep Questionnaire, population pharmacokinetics, optional pharmacogenetics [ Time Frame: 17 weeks ]
144		Not published	2.safety parameters [ Time Frame: 17 weeks ]
145	NCT00748475	Not published	1.Reduction of tinnitus distress using the Tinnitus Questionaire [ Time Frame: Before the first and after the last session. ]
146		Not published	1.Cortical Alpha Power [ Time Frame: Before the first and after the last session ]
147	NCT00772980	Not published	1. TBF-12 (Tinnitus-Beeinträchtigungs-Fragebogen-12 "Tinnitus Handycap Inventory-12") total score change from baseline to end of treatment Screening, Baseline, week 5, 13, 17
148		Not published	2.TBF-12 factorial scores, individual respond rate, Tinnitus Rating Scale, Sleep Questionnaire, Qualitiy Of Life, population pharmacokinetics, optional pharmacogenetics 29 weeks
149		Not published	2. safety parameters 29 weeks
150	NCT00827008	Not published	1. Descriptive analyses of TBF-12 (Tinnitus-Beeinträchtigungs-Fragebogen 12 "Tinnitus Handicap Inventory 12")total score and its subscores, of the Tinnitus Rating Scale and its single items as well as of SF-36 and safety/tolerability parameters 54 weeks
151	NCT00833950	19937045	1.Visual Analogue Scale [ Time Frame: 3x/week ]	1	1	0	0	6	9			1	1
152		19937045	2.Score on Tinnitus Questionnaire [ Time Frame: week 0, week 3, week 6 ]						9.6			2	3
153		19937045							9.1			2	3
154		19937045							9.1			2	3
155		19937045							9.1			2	3
156		19937045							9.1			2	2
157	NCT00833950	18225610	1.Visual Analogue Scale [ Time Frame: 3x/week ]	1	1	0	0	2	9.5			1	0
158		18225610	2.Score on Tinnitus Questionnaire [ Time Frame: week 0, week 3, week 6 ]						9.5			1	0
159	NCT00841230	21358561	1. Visual Analogue Scale [ Time Frame: 3 weeks, 6 weeks ]	1	0	0	0	7	9			1	1
160		21358561							9.1			1	1
161		21358561							9.1			3	2
162		21358561							9.1			3	2
163		21358561							9.1			3	2
164		21358561							9.1			3	2
165		21358561							9.1			3	2
166	NCT00845975	Not published	1. Total Score on the Tinnitus Handicap Inventory (THI).
167		Not published	2. Beck Depression Inventory-II (BDI-II)
168		Not published	2. Spielberger State-Trait Anxiety Inventory (STAI)- Trait Portion
169	NCT00860808	24603353	1.Change in the minimum masking level from Baseline to Day 90 [ Time Frame: Day 90 ]	1	2	5	0	2	1.1			3	2
170		24603353							9.9			3	1
171		24603353							9.9			4	4
172		24603353	2.Standard audiological evaluations [ Time Frame: D7, D30, D90 ]						5.3	7		3	2
173		24603353							9.9			3	1
174		24603353	2.Questionaires evaluating the impact of tinnitus [ Time Frame: D7, D30, D90 ]						5.3	7		3	1
175		24603353							5.3			3	1
176	NCT00876720	Not published	1. tinnitus severity as measured by the Tinnitus Questionnaire of Goebel and Hiller [ Time Frame: Baseline, Day 12 ]
177	NCT00886938	Not published	1. Average Change (Baseline-End of Treatment) Tinnitus Handicap Inventory (THI)
178	NCT00916305	Not published	1. Reduction in Dangerous Listening Behaviour Defined as Weekly Personal Noise Exposure in dB (LEPD)
179		Not published	2. Reduction in Dangerous Listening Behaviour Defined as Daily Personal Noise Exposure in dB (LEPD) :to be Safe This Should Total Less Than 80dB
180	NCT00927121	22414611	No outcome measures reported
181	NCT00955799	Not published	1. Absolute Change in TBF-12 (Tinnitus Handicap Inventory-12) Total Score from Baseline. The TBF-12 is an adapted German version of the original English THI (Tinnitus Handicap Inventory). It is a self-report questionnaire assessing 12 items from 2 dimensions: emotional-cognitive factors and functional-communicational factors. Each item is rated with 0-2 (2= "often"; 1= "sometimes"; 0= "never"). T…
182		Not published	1. Absolute Change in TSSw (Tinnitus Severity Scale - One Week Version) Total Score from Baseline. The TSSw is a measure of tinnitus severity. It will be self-evaluated by the patient at various time points on an 11-point Likert-like scale asking for the past week. The scores range from 0 (indicating no tinnitus) to the maximum score of 10 (characterizing the most severe tinnitus considered). Hie…
183		Not published	2. TBF-12 Total Score: Change from Baseline See outcome measure #1.
184		Not published	2. TBF-12 Factorial Scores: Change from Baseline See outcome measure #1.
185		Not published	2. TBF-12: Individual Responder Rate See outcome measure #1. A subject is considered responder if TBF-12 decreases at least 4 score points between baseline and respective visit.
186		Not published	2. Tinnitus Rating Scale (one week version): Change from Baseline Tinnitus Rating Scale is a self-evaluated 11-point Likert scale assessing tinnitus loudness, annoyance, and impact on life. The scores range from 0 (no impact), to the maximum score of 10 (worst influence of the problem considered). Single scores and sum scores will be analysed.
187		Not published	2. Quality of Life Questionnaire (SF-36™ Health Survey): Change from Baseline The SF-36 is a multipurpose health survey with 36 questions. It is a generic measure commonly used in general and specific populations, comparing the relative burden of diseases, and in differentiating the health benefits produced by a wide range of different treatments.
188		Not published	2. Attention and Performance Self-Assessment (ASPA) Questionnaire: Change from Baseline The ASPA consists of 30 simple statements for which the patient can determine how regular this happens to him/her. The response options for each statement are "never", "seldom", "sometimes", "often" and "always".
189		Not published	2. Hospital Anxiety and Depression Scale (HADS): Change from Baseline The HADS is a self-assessment scale with 14 items which has been developed for non psychiatrists to detect states of depression and anxiety in a hospital outpatient population. Every item is rated with a scale (3= very often indeed; 2= quite often; 1= not very often; 0= not at all). Lower total scores indicate "normal", higher …
190		Not published	2. Tinnitus Severity Scale (one week version): Change from Baseline [ Time Frame: Baseline to week 5, 17, 23, and 29 ] See outcome measure #2.
191	NCT00957788	Not published	1. Subjects will be followed for identification and frequency of drug or procedure-related adverse events. At each follow-up visit.
192		Not published	2. Observe any effect on tinnitus as determined by the visual analog scale, subject tinnitus diary, and investigator interview. At each follow-up visit.
193	NCT00999648	23306563	1.Tinnitus Handicap Inventory, tinnitus visual analogue scale (0 to 10), changes of numbers of sounds and frequency [ Time Frame: first, fifth and tenth session of treatment ]	1	1	1	0	1	9			3	1
194		23306563	2. Intensity and frequency of pain; number of active trigger point [ Time Frame: first, fifth and tenth session of treatment ]						9.9			1	1
195	NCT01015781	28418492	1.Tinnitus Functional Index Change Score [ Time Frame: Baseline, 6 months (from Baseline) ] The Tinnitus Functional Index (TFI) is a tinnitus outcome measure that has been validated for "responsiveness" (Meikle et al., 2012). Prior to the TFI, no tinnitus questionnaire had been specifically designed and tested to maximize responsiveness to treatment-related change. Completion of the 25-item TFI r…	1	0	1	2	0	1.1			1	1
196		28418492							6.1			3	2
197		28418492							6.1			3	2
198	NCT01066273	Not published	1.Quieter tinnitus [ Time Frame: 6 months ]
199	NCT01093872	21507564	1.Tinnitus Inventory Handicap scoring & Visual Analogue Scale (VAS) [ Time Frame: Baseline, 1,2,3 & 4weeks after treatment ] THI and VAS is measure before the treatment and weekly for 4 weeks after the treatment.	1	0	0	0	2	9			1	0
200		21507564							9.1			2	0
201	NCT01129141	Not published	1. Tinnitus Functional Index
202	NCT01174979	Not published	1. to investigate the efficacy of Caroverin in transtympanic treatment of patients with tinnitus measured by a visual analogue scale. treatment takes 5 days, follow up examination 4 weeks after
203		Not published	2. to investigate the time from the start of treatment to an improvement in tinnitus treatment takes 5 days, follow up examination 4 weeks after
204		Not published	2. to investigate the efficacy of Caroverin depending the origin of tinnitus treatment takes 5 days, follow up examination 4 weeks after
205		Not published	2. to investigate the safety of Caroverin treatment treatment takes 5 days, follow up examination 4 weeks after
206		Not published	2. o investigate the impact of Caroverin treatment of quality of life treatment takes 5 days, follow up examination 4 weeks after
207	NCT01176734	24996510	1.Safety, feasibility and effectiveness of t-VNS® stimulation [ Time Frame: 24 weeks ] Determination of safety, feasibility and effectiveness of t-VNS measured by tinnitus score according to Goebel and Hiller between baseline and week 24	1	0	1	8	0	5.4			1	0
208		24996510							5.1			1	0
209		24996510							6.1			1	0
210		24996510							6.1			2	0
211		24996510							6.1			2	0
212		24996510							6.1			1	0
213		24996510							6.1			4	0
214		24996510							6.1			2	0
215		24996510							6.1			2	0
216	NCT01205906	24970708	1.Tinnitus Handicap Inventory (THI; Newman, Jacobson, & Spitzer, 1996; German version: Kleinjung et al., 2007) [ Time Frame: 18 months ] The measure assesses tinnitus-related disability and handicap.	2	13	2	6	3	5.7			3	1	Combined publication
217		24970708	1.MINI-Tinnitus Questionnaire (Mini-TQ; Hiller & Goebel, 2004) [ Time Frame: 18 months ] The measure is a short version of the Tinnitus Questionnaire (TQ, Goebel & Hiller, 1998), to assess tinnitus-related psychological distress						5.7			3	1	Combined publication
218		24970708	2.Hospital Anxiety and Depression Scale (HADS-D; Zigmond & Snaith, 1983; German version: Herrmann-Lingen, Buss, & Snaith, 2005) [ Time Frame: 18 months ] The measure assesses depression and anxiety.						6.5			3	1	Combined publication
219		24970708	2.Insomnia Severity Index (ISI; Bastien, Vallière, & Morin, 2001; German version: Pillmann, 2004) [ Time Frame: 18 months ] The measure assesses the quality of sleep (sleep duration, sleep quality and negative impact on daily functioning).						6.5			3	1	Combined publication
220		24970708	2.Tinnitus Cognitions Questionnaire (T-Cog; Hiller & Haerkötter, 2005) [ Time Frame: 18 months ] The measure assesses dysfunctional beliefs and cognitions regarding the tinnitus.						9.9			1	1	Combined publication
221		24970708	2.Tinnitus Acceptance Questionnaire (TAQ; Westin, Hayes, & Andersson, 2008; self-translated) [ Time Frame: 18 months ] The measure assesses psychological acceptance of the tinnitus						6.5			3	1	Combined publication
222		24970708	2.Anxiety Sensitivity Index - 3 (ASI-3; Taylor et al., 2007; German version: Kemper, Ziegler, & Taylor, 2007) [ Time Frame: 18 months ] The measure assesses the fear of anxiety-related sensations.						6.2					Combined publication
223		24970708	2.Fear Avoidance Questionnaire (FAQ; self-developed measure) [ Time Frame: 18 months ] The measure assesses fear-avoidance beliefs and behavior.						6.2					Combined publication
224		24970708	2.Working Alliance Inventory - Short Revised (WAI-SR; Horvath & Greenberg, 1986, 1989; German version: Wilmers et al., 2008) [ Time Frame: 2 months ] The measure assesses three aspects of the therapeutic alliance (development of an affective bond, agreement on the tasks of therapy and agreement on the goals of therapy).						9.6			1	1	Combined publication
225		24970708	2.Credibility Scale (Devilly & Borkovec, 2000; self-translated and adapted to an intervention for tinnitus) [ Time Frame: 6 months ] The scale assesses treatment credibility.						6.5			3	1	Combined publication
226		24970708	2.Therapy Expectancy Scale (self-developed) [ Time Frame: baseline ] The scale assesses therapy expectancy.						6.2					Combined publication
227		24970708	2.Therapy Satisfaction Scale (self-developed) [ Time Frame: week 10 ] The scale assesses treatment satisfaction.						6.5			0	2	Combined publication
228		24970708	2.Web Screening Questionnaire for Common Mental Disorders (WSQ; Donker, van Straten, Marks, & Cuijpers, 2009; self-translated German version) [ Time Frame: 3 months ] The questionnaire screens for depressive disorder, alcohol abuse/dependence, generalized anxiety disorder, posttraumatic stress disorder, social phobia, panic disorder, agoraphobia, specific phobia, and obsessive-compulsive disorder.						6.2					Combined publication
229		24970708	2.Big Five Inventory (BFI-10; Rammstedt & John, 2007; German version: Rammstedt & John, 2007) [ Time Frame: baseline ] The measure is the short version of the Big Five Inventory (BFI; John, Donahue, & Kentle, 1991) and assesses the five personality traits extraversion, agreeableness, conscientiousness, neuroticism, and openness.						9.9			1	1	Combined publication
230		24970708	2. Process evaluation items (self-developed) [ Time Frame: 18 months ] 10 items assessing tinnitus loudness, tinnitus annoyance, perceived control, general mood, tinnitus acceptance, social functioning, behavioral avoidance and fear of sounds as well as the use of learned methods during the last week.						6.2					Combined publication
231		24970708							6.1			0	3	Combined publication
232	NCT01205906	https://www.sciencedirect.com/science/article/pii/S2214782914000098?via%3Dihub	1.Tinnitus Handicap Inventory (THI; Newman, Jacobson, & Spitzer, 1996; German version: Kleinjung et al., 2007) [ Time Frame: 18 months ] The measure assesses tinnitus-related disability and handicap.											Combined publication
233		https://www.sciencedirect.com/science/article/pii/S2214782914000098?via%3Dihub	1.MINI-Tinnitus Questionnaire (Mini-TQ; Hiller & Goebel, 2004) [ Time Frame: 18 months ] The measure is a short version of the Tinnitus Questionnaire (TQ, Goebel & Hiller, 1998), to assess tinnitus-related psychological distress											Combined publication
234		https://www.sciencedirect.com/science/article/pii/S2214782914000098?via%3Dihub	2.Hospital Anxiety and Depression Scale (HADS-D; Zigmond & Snaith, 1983; German version: Herrmann-Lingen, Buss, & Snaith, 2005) [ Time Frame: 18 months ] The measure assesses depression and anxiety.											Combined publication
235		https://www.sciencedirect.com/science/article/pii/S2214782914000098?via%3Dihub	2.Insomnia Severity Index (ISI; Bastien, Vallière, & Morin, 2001; German version: Pillmann, 2004) [ Time Frame: 18 months ] The measure assesses the quality of sleep (sleep duration, sleep quality and negative impact on daily functioning).											Combined publication
236		https://www.sciencedirect.com/science/article/pii/S2214782914000098?via%3Dihub	2.Tinnitus Cognitions Questionnaire (T-Cog; Hiller & Haerkötter, 2005) [ Time Frame: 18 months ] The measure assesses dysfunctional beliefs and cognitions regarding the tinnitus.											Combined publication
237		https://www.sciencedirect.com/science/article/pii/S2214782914000098?via%3Dihub	2.Tinnitus Acceptance Questionnaire (TAQ; Westin, Hayes, & Andersson, 2008; self-translated) [ Time Frame: 18 months ] The measure assesses psychological acceptance of the tinnitus											Combined publication
238		https://www.sciencedirect.com/science/article/pii/S2214782914000098?via%3Dihub	2.Anxiety Sensitivity Index - 3 (ASI-3; Taylor et al., 2007; German version: Kemper, Ziegler, & Taylor, 2007) [ Time Frame: 18 months ] The measure assesses the fear of anxiety-related sensations.											Combined publication
239		https://www.sciencedirect.com/science/article/pii/S2214782914000098?via%3Dihub	2.Fear Avoidance Questionnaire (FAQ; self-developed measure) [ Time Frame: 18 months ] The measure assesses fear-avoidance beliefs and behavior.											Combined publication
240		https://www.sciencedirect.com/science/article/pii/S2214782914000098?via%3Dihub	2.Working Alliance Inventory - Short Revised (WAI-SR; Horvath & Greenberg, 1986, 1989; German version: Wilmers et al., 2008) [ Time Frame: 2 months ] The measure assesses three aspects of the therapeutic alliance (development of an affective bond, agreement on the tasks of therapy and agreement on the goals of therapy).											Combined publication
241		https://www.sciencedirect.com/science/article/pii/S2214782914000098?via%3Dihub	2.Credibility Scale (Devilly & Borkovec, 2000; self-translated and adapted to an intervention for tinnitus) [ Time Frame: 6 months ] The scale assesses treatment credibility.											Combined publication
242		https://www.sciencedirect.com/science/article/pii/S2214782914000098?via%3Dihub	2.Therapy Expectancy Scale (self-developed) [ Time Frame: baseline ] The scale assesses therapy expectancy.											Combined publication
243		https://www.sciencedirect.com/science/article/pii/S2214782914000098?via%3Dihub	2.Therapy Satisfaction Scale (self-developed) [ Time Frame: week 10 ] The scale assesses treatment satisfaction.											Combined publication
244		https://www.sciencedirect.com/science/article/pii/S2214782914000098?via%3Dihub	2.Web Screening Questionnaire for Common Mental Disorders (WSQ; Donker, van Straten, Marks, & Cuijpers, 2009; self-translated German version) [ Time Frame: 3 months ] The questionnaire screens for depressive disorder, alcohol abuse/dependence, generalized anxiety disorder, posttraumatic stress disorder, social phobia, panic disorder, agoraphobia, specific phobia, and obsessive-compulsive disorder.											Combined publication
245		https://www.sciencedirect.com/science/article/pii/S2214782914000098?via%3Dihub	2.Big Five Inventory (BFI-10; Rammstedt & John, 2007; German version: Rammstedt & John, 2007) [ Time Frame: baseline ] The measure is the short version of the Big Five Inventory (BFI; John, Donahue, & Kentle, 1991) and assesses the five personality traits extraversion, agreeableness, conscientiousness, neuroticism, and openness.											Combined publication
246		https://www.sciencedirect.com/science/article/pii/S2214782914000098?via%3Dihub	2. Process evaluation items (self-developed) [ Time Frame: 18 months ] 10 items assessing tinnitus loudness, tinnitus annoyance, perceived control, general mood, tinnitus acceptance, social functioning, behavioral avoidance and fear of sounds as well as the use of learned methods during the last week.											Combined publication
247	NCT01205906	29383953	1.Tinnitus Handicap Inventory (THI; Newman, Jacobson, & Spitzer, 1996; German version: Kleinjung et al., 2007) [ Time Frame: 18 months ] The measure assesses tinnitus-related disability and handicap.											Combined publication
248		29383953	1.MINI-Tinnitus Questionnaire (Mini-TQ; Hiller & Goebel, 2004) [ Time Frame: 18 months ] The measure is a short version of the Tinnitus Questionnaire (TQ, Goebel & Hiller, 1998), to assess tinnitus-related psychological distress											Combined publication
249		29383953	2.Hospital Anxiety and Depression Scale (HADS-D; Zigmond & Snaith, 1983; German version: Herrmann-Lingen, Buss, & Snaith, 2005) [ Time Frame: 18 months ] The measure assesses depression and anxiety.											Combined publication
250		29383953	2.Insomnia Severity Index (ISI; Bastien, Vallière, & Morin, 2001; German version: Pillmann, 2004) [ Time Frame: 18 months ] The measure assesses the quality of sleep (sleep duration, sleep quality and negative impact on daily functioning).											Combined publication
251		29383953	2.Tinnitus Cognitions Questionnaire (T-Cog; Hiller & Haerkötter, 2005) [ Time Frame: 18 months ] The measure assesses dysfunctional beliefs and cognitions regarding the tinnitus.											Combined publication
252		29383953	2.Tinnitus Acceptance Questionnaire (TAQ; Westin, Hayes, & Andersson, 2008; self-translated) [ Time Frame: 18 months ] The measure assesses psychological acceptance of the tinnitus											Combined publication
253		29383953	2.Anxiety Sensitivity Index - 3 (ASI-3; Taylor et al., 2007; German version: Kemper, Ziegler, & Taylor, 2007) [ Time Frame: 18 months ] The measure assesses the fear of anxiety-related sensations.											Combined publication
254		29383953	2.Fear Avoidance Questionnaire (FAQ; self-developed measure) [ Time Frame: 18 months ] The measure assesses fear-avoidance beliefs and behavior.											Combined publication
255		29383953	2.Working Alliance Inventory - Short Revised (WAI-SR; Horvath & Greenberg, 1986, 1989; German version: Wilmers et al., 2008) [ Time Frame: 2 months ] The measure assesses three aspects of the therapeutic alliance (development of an affective bond, agreement on the tasks of therapy and agreement on the goals of therapy).											Combined publication
256		29383953	2.Credibility Scale (Devilly & Borkovec, 2000; self-translated and adapted to an intervention for tinnitus) [ Time Frame: 6 months ] The scale assesses treatment credibility.											Combined publication
257		29383953	2.Therapy Expectancy Scale (self-developed) [ Time Frame: baseline ] The scale assesses therapy expectancy.											Combined publication
258		29383953	2.Therapy Satisfaction Scale (self-developed) [ Time Frame: week 10 ] The scale assesses treatment satisfaction.											Combined publication
259		29383953	2.Web Screening Questionnaire for Common Mental Disorders (WSQ; Donker, van Straten, Marks, & Cuijpers, 2009; self-translated German version) [ Time Frame: 3 months ] The questionnaire screens for depressive disorder, alcohol abuse/dependence, generalized anxiety disorder, posttraumatic stress disorder, social phobia, panic disorder, agoraphobia, specific phobia, and obsessive-compulsive disorder.											Combined publication
260		29383953	2.Big Five Inventory (BFI-10; Rammstedt & John, 2007; German version: Rammstedt & John, 2007) [ Time Frame: baseline ] The measure is the short version of the Big Five Inventory (BFI; John, Donahue, & Kentle, 1991) and assesses the five personality traits extraversion, agreeableness, conscientiousness, neuroticism, and openness.											Combined publication
261		29383953	2. Process evaluation items (self-developed) [ Time Frame: 18 months ] 10 items assessing tinnitus loudness, tinnitus annoyance, perceived control, general mood, tinnitus acceptance, social functioning, behavioral avoidance and fear of sounds as well as the use of learned methods during the last week.											Combined publication
262	NCT01205906	25031187	1.Tinnitus Handicap Inventory (THI; Newman, Jacobson, & Spitzer, 1996; German version: Kleinjung et al., 2007) [ Time Frame: 18 months ] The measure assesses tinnitus-related disability and handicap.											Combined publication
263		25031187	1.MINI-Tinnitus Questionnaire (Mini-TQ; Hiller & Goebel, 2004) [ Time Frame: 18 months ] The measure is a short version of the Tinnitus Questionnaire (TQ, Goebel & Hiller, 1998), to assess tinnitus-related psychological distress											Combined publication
264		25031187	2.Hospital Anxiety and Depression Scale (HADS-D; Zigmond & Snaith, 1983; German version: Herrmann-Lingen, Buss, & Snaith, 2005) [ Time Frame: 18 months ] The measure assesses depression and anxiety.											Combined publication
265		25031187	2.Insomnia Severity Index (ISI; Bastien, Vallière, & Morin, 2001; German version: Pillmann, 2004) [ Time Frame: 18 months ] The measure assesses the quality of sleep (sleep duration, sleep quality and negative impact on daily functioning).											Combined publication
266		25031187	2.Tinnitus Cognitions Questionnaire (T-Cog; Hiller & Haerkötter, 2005) [ Time Frame: 18 months ] The measure assesses dysfunctional beliefs and cognitions regarding the tinnitus.											Combined publication
267		25031187	2.Tinnitus Acceptance Questionnaire (TAQ; Westin, Hayes, & Andersson, 2008; self-translated) [ Time Frame: 18 months ] The measure assesses psychological acceptance of the tinnitus											Combined publication
268		25031187	2.Anxiety Sensitivity Index - 3 (ASI-3; Taylor et al., 2007; German version: Kemper, Ziegler, & Taylor, 2007) [ Time Frame: 18 months ] The measure assesses the fear of anxiety-related sensations.											Combined publication
269		25031187	2.Fear Avoidance Questionnaire (FAQ; self-developed measure) [ Time Frame: 18 months ] The measure assesses fear-avoidance beliefs and behavior.											Combined publication
270		25031187	2.Working Alliance Inventory - Short Revised (WAI-SR; Horvath & Greenberg, 1986, 1989; German version: Wilmers et al., 2008) [ Time Frame: 2 months ] The measure assesses three aspects of the therapeutic alliance (development of an affective bond, agreement on the tasks of therapy and agreement on the goals of therapy).											Combined publication
271		25031187	2.Credibility Scale (Devilly & Borkovec, 2000; self-translated and adapted to an intervention for tinnitus) [ Time Frame: 6 months ] The scale assesses treatment credibility.											Combined publication
272		25031187	2.Therapy Expectancy Scale (self-developed) [ Time Frame: baseline ] The scale assesses therapy expectancy.											Combined publication
273		25031187	2.Therapy Satisfaction Scale (self-developed) [ Time Frame: week 10 ] The scale assesses treatment satisfaction.											Combined publication
274		25031187	2.Web Screening Questionnaire for Common Mental Disorders (WSQ; Donker, van Straten, Marks, & Cuijpers, 2009; self-translated German version) [ Time Frame: 3 months ] The questionnaire screens for depressive disorder, alcohol abuse/dependence, generalized anxiety disorder, posttraumatic stress disorder, social phobia, panic disorder, agoraphobia, specific phobia, and obsessive-compulsive disorder.											Combined publication
275		25031187	2.Big Five Inventory (BFI-10; Rammstedt & John, 2007; German version: Rammstedt & John, 2007) [ Time Frame: baseline ] The measure is the short version of the Big Five Inventory (BFI; John, Donahue, & Kentle, 1991) and assesses the five personality traits extraversion, agreeableness, conscientiousness, neuroticism, and openness.											Combined publication
276		25031187	2. Process evaluation items (self-developed) [ Time Frame: 18 months ] 10 items assessing tinnitus loudness, tinnitus annoyance, perceived control, general mood, tinnitus acceptance, social functioning, behavioral avoidance and fear of sounds as well as the use of learned methods during the last week.											Combined publication
277	NCT01205919	26867083	1.Tinnitus Handicap Inventory (THI; Newman, Jacobson, & Spitzer, 1996; German version: Kleinjung et al., 2007) [ Time Frame: 18 months ] The measure assesses tinnitus-related disability and handicap.	2	13	2	3	0	5.7			1	1
278		26867083	1.MINI-Tinnitus Questionnaire (Mini-TQ; Hiller & Goebel, 2004) [ Time Frame: 18 months ] The measure is a short version of the Tinnitus Questionnaire (TQ, Goebel & Hiller, 1998), to assess tinnitus-related psychological distress.						5.7			1	1
279		26867083	2.Hospital Anxiety and Depression Scale (HADS-D; Zigmond & Snaith, 1983; German version: Herrmann-Lingen, Buss, & Snaith, 2005) [ Time Frame: 18 months ] The measure assesses depression and anxiety.						6.5			1	1
280		26867083	2.Insomnia Severity Index (ISI; Bastien, Vallière, & Morin, 2001; German version: Pillmann, 2004) [ Time Frame: 18 months ] The measure assesses the quality of sleep (sleep duration, sleep quality and negative impact on daily functioning). 3.Tinnitus Cognitions Questionnaire (T-Cog; Hiller & Haerkötter, 2005) [ Time Frame: 18 months ] The measure assesses dysfunctional beliefs and cognitions rega…						6.5			1	1
281		26867083	2. Measure: Tinnitus Cognitions Questionnaire (T-Cog; Hiller & Haerkötter, 2005) Time Frame: 18 months						6.2
282		26867083	2.Anxiety Sensitivity Index - 3 (ASI-3; Taylor et al., 2007; German version: Kemper, Ziegler, & Taylor, 2007) [ Time Frame: 18 months ] The measure assesses the fear of anxiety-related sensations.						6.2
283		26867083	2.Fear Avoidance Questionnaire (FAQ; self-developed) [ Time Frame: 18 months ] The measure assesses fear-avoidance beliefs and behavior.						6.2
284		26867083	2.Working Alliance Inventory - Short Revised (WAI-SR; Horvath & Greenberg, 1986, 1989; German version: Wilmers et al., 2008) [ Time Frame: 2 months ] The measure assesses three aspects of the therapeutic alliance (development of an affective bond, agreement on the tasks of therapy and agreement on the goals of therapy).						6.2
285		26867083	2.Credibility Scale (Devilly & Borkovec, 2000; self-translated and adapted to an intervention for tinnitus) [ Time Frame: 6 months ] The scale assesses treatment credibility.						6.2
286		26867083	2.Therapy Expectancy Scale (self-developed) [ Time Frame: baseline ] The scale assesses treatment expectancy.						6.2
287		26867083	2.Therapy Satisfaction Scale (self-developed) [ Time Frame: week 10 ] The scale assesses treatment satisfaction.						6.2
288		26867083	2.Web Screening Questionnaire for Common Mental Disorders (WSQ; Donker, van Straten, Marks, & Cuijpers, 2009; self-translated German version) [ Time Frame: 3 months ] The questionnaire screens for depressive disorder, alcohol abuse/dependence, generalized anxiety disorder, posttraumatic stress disorder, social phobia, panic disorder, agoraphobia, specific phobia, and obsessive-compulsive disorder.						6.2
289		26867083	2.Big Five Inventory (BFI-10; Rammstedt & John, 2007; German version: Rammstedt & John, 2007) [ Time Frame: baseline ] The measure is the short version of the Big Five Inventory (BFI; John, Donahue, & Kentle, 1991) and assesses the five personality traits extraversion, agreeableness, conscientiousness, neuroticism, and openness.						6.2
290		26867083	2.Process evaluation items (self-developed) [ Time Frame: 18 months ] 10 items assess tinnitus loudness, tinnitus annoyance, perceived control, general mood, tinnitus acceptance, social functioning, behavioral avoidance and fear of sounds as well as the use of learned methods during the last week.						6.2
291		26867083	2.Tinnitus Acceptance Questionnaire (TAQ; Westin, Hayes, & Andersson, 2008; self-translated) [ Time Frame: 18 months ] The measure assesses psychological acceptance of the tinnitus.						6.5			1	1
292	NCT01226108	28723595	1.Number of Participants with Adverse Events as a Measure of Safety and Tolerability [ Time Frame: 7 weeks ]	2	0	2	2	0	5.2			0	0
293		28723595	1.Tinnitus severity questionnaire score as a measure of efficacy [ Time Frame: 3 weeks ]						1.1			1	0
294		28723595							6.1			2	0
295		28723595							6.1			2	0
296	NCT01229709	25715350	1.Change in Tinnitus Handicap Inventory (THI) [ Time Frame: Baseline, Post-intervention (within 2 weeks after completion of 8-week intervention) ] The THI is a self-report measure that can be used in a busy clinical practice to quantify the impact of tinnitus on daily living. The measure is brief, easy to administer and interpret, broad in scope, and psychometrically robust. Convergent validity w…	1	4	2	4	0	5.7			1	0
297		25715350	2.Change in Symptom Checklist-90- Revised [ Time Frame: Baseline, Post-intervention (within 2 weeks after completion of 8-week intervention) ] Pre-assessment measures were individually administered to participants at the UCSF Audiology Clinic immediately after consents were signed, no earlier than 2 weeks prior to the start of the intervention. Post-assessment measures were filled out at home and…						6.2
298		25715350	2.Change in Five-Factor Mindfulness Questionnaire (FFMQ) [ Time Frame: Baseline, Post-intervention (within 2 weeks after completion of 8-week intervention) ] Pre-assessment measures were individually administered to participants at the UCSF Audiology Clinic immediately after consents were signed, no earlier than 2 weeks prior to the start of the intervention. Post-assessment measures were filled …						6.3			2	0
299		25715350	2.Change in Hamilton Anxiety & Depression Scale (HADS) [ Time Frame: Baseline, Post-intervention (within 2 weeks after completion of 8-week intervention) ] Pre-assessment measures were individually administered to participants at the UCSF Audiology Clinic immediately after consents were signed, no earlier than 2 weeks prior to the start of the intervention. Post-assessment measures were filled ou…						6.3			2	0
300		25715350	2.Change in Tinnitus Visual Analogue Scale (VAS) [ Time Frame: Baseline, Post-intervention (within 2 weeks after completion of 8 week intervention) ] Tinnitus Visual Analogue Scale (VAS) is a collection of straight lines 100mm in length anchored at the end with extremes (e.g., no tinnitus distress, extreme tinnitus distress) of the tinnitus sensation, feeling or response. This means of measuring …						6.2
301		25715350							5.1			1	0
302		25715350							6.1			2	0
303		25715350							6.1			2	0
304	NCT01253616	24255953	1.Audiometric measurements [ Time Frame: weekly through one month ]	1	2	2	3	0	7	5.2
305		24255953	2.tinnitus questionaires [ Time Frame: weekly through one month ]						6.2
306		24255953							5.1			3	0
307		24255953							5.1			3	0
308		24255953							6.1			3	0
309		24255953							6.1			3	0
310		24255953							6.1			3	0
311		24255953	2.adverse events [ Time Frame: as they occur ]						6.2
312	NCT01261949	22069382	1.Change of tinnitus severity as measured by the Tinnitus Questionnaire of Goebel and Hiller [ Time Frame: Baseline, Day 12 ]	1	3	1	4	0	1.1			1	2
313		22069382	2.Change of tinnitus severity as measured by the Tinnitus Questionaire of Goebel&Hiller, Tinnitus Handicap Inventory (THI), Tinnitus Severity Scale and TBF-12 [ Time Frame: Baseline vs. all follow-up visits ]						6.6			1	2
314		22069382	2.Change of depressive symptoms as measured by the Beck Depression Inventory (BDI) [ Time Frame: Baseline vs. all follow-up visits ]						1.2			1	2
315		22069382	2.Change in quality of life as measured by the WHOQoL [ Time Frame: Baseline vs. all follow-up visits ]						1.2			4	4
316		22069382							6.1			4	4
317	NCT01268449	25606834	No outcome measures reported
318	NCT01270282	25872149	1.The change in tinnitus loudness by magnitude estimation from Baseline to 90 days following the last injection [ Time Frame: 90 or 104 days ]	1	3	2	0	3	1.1			3	1
319		25872149	2.Standard audiological evaluations [ Time Frame: 90 or 104 days ] Pure tone audiometry, tympanometry, otoscopy, tinnitus loudness match						6.5	5.3	6.6	3	2
320		25872149	2.Questionnaires evaluating the impact of tinnitus [ Time Frame: 90 or 104 days ] Patient global impression of change scale, subjective tinnitus annoyance and loudness, tinnitus handicap questionaire						9.6			3	1
321		25872149	2.Pharmacokinetic measures [ Time Frame: 3 or 14 days ]						9.6			3	3
322		25872149							9.9			3	3
323	NCT01273883	Not published	1. Tinnitus Functional Index
324		Not published	2. Comparison of Average Tinnitus Handicap Inventory (THI) Across All Subjects
325		Not published	2. Comparison of Average Tinnitus Handicap Inventory (THI) Across All Men
326		Not published	2. Comparison of Average Tinnitus Handicap Inventory (THI) Across All Men
327	NCT01302873	Not published	1. Change in tinnitus loudness using a visual analogue scale (VAS) after 15 days of treatment
328		Not published	1. Change in Clinical status of tinnitus (patients' reaction to tinnitus) using the TBF-12 (Tinnitus Impairment Questionnaire) after 15 days of treatment
329	NCT01378650	27716604	1.Change of the tinnitus handicap inventory (THI) score [ Time Frame: within 2 weeks before administration, 2 weeks after administration, 4 week after administration ] A Questionnaire for assessing subjective discomfort from chronic tinnitus	1	2	3	0	1	1.1			3	1
330		27716604	2.Changes of Quality of Life (SF-36) score [ Time Frame: within 2weeks before administration, 2 weeks after administration, 4 weeks after administration ] A questionnaire for assessing subjective discomfort from chronic tinnitus						5.3			3	1
331		27716604	2.Change of the visual analogue scale (VAS) score [ Time Frame: within 2 weeks before administration, 2 weeks after administration, 4 week after administration ] A Questionnaire for assessing subjective discomfort from chronic tinnitus						5.3			3	1
332		27716604							9.1			2	2
333	NCT01407133	Not published	1. Change from baseline in tinnitus perception, as measured over time using a visual analog rating scale (subjective loudness of tinnitus) The time between enrollment and rTMS intervention will vary from one subject to another (expected average of 4 months); depending on the protocol, the end of the intervention corresponds to the end of week 1, 4, 5 or 20 (first day of rTMS as reference) [Time F…
334		Not published	2. Tolerance of rTMS, evaluated through a semi-structured interview on specific and nonspecific adverse events Depending on the protocol, the end of the intervention corresponds to the end of week 1, 4, 5 or 20 (first day of rTMS as reference) [Time Frame: After the first rTMS session; before and after each following session and at the end of intervention period; 1, 4 or 5, and 20 weeks after the…
335		Not published	2. Auditory status, evaluated through tonal audiometry (pure-tone average) The time between enrollment and rTMS intervention will vary from one subject to another (expected average of 4 months) [Time Frame: At subject enrollment; before the first rTMS session and after the last rTMS session (for all types of protocols), and every five sessions of rTMS (for long protocols)]
336		Not published	2. Change in severity of tinnitus, measured through a multidimensional self-questionnaire: Subjective Tinnitus Severity Scale (STSS) Depending on the protocol, middle (respectively, end) of the intervention corresponds to day 3, day 12, beginning of week 3 or beginning of week 11 (respectively, end of week 1, 4, 5 or 20), with the first day of rTMS as reference [Time Frame: At subject enrollment;…
337		Not published	2. Change in handicap related to tinnitus, measured through a multidimensional self-questionnaire: Tinnitus Handicap Questionnaire (THQ) At subject enrollment; at the beginning, in the middle and at the end of rTMS intervention period; 1, 4 or 5, and 20 weeks after the start of intervention; 1, 3, 6 months and 1 year after the end of intervention
338		Not published	2. Change in hyperacusis, measured through a multidimensional self-questionnaire: Auditory Hypersensitivity Questionnaire At subject enrollment; at the beginning, in the middle and at the end of rTMS intervention period; 1, 4 or 5, and 20 weeks after the start of intervention; 1, 3, 6 months and 1 year after the end of intervention
339		Not published	2. Change in anxiety and depression, measured through a two-dimensional self-questionnaire: Hospital Anxiety and Depression Scale (HADS) At subject enrollment; at the beginning, in the middle and at the end of rTMS intervention period; 1, 4 or 5, and 20 weeks after the start of intervention; 1, 3, 6 months and 1 year after the end of intervention
340		Not published	2. Personality, assessed through a multidimensional self-questionnaire: Mini-Mult (short form of the MMPI) The time between enrollment and rTMS intervention will vary from one subject to another (expected average of 4 months) [Time Frame: At subject enrollment]
341		Not published	2 .Change in tinnitus spectrum (loudness and pitch), characterized through psychoacoustical measurements: tinnitometry At subject enrollment; at the beginning, in the middle and at the end of rTMS intervention period; 1, 4 or 5, and 20 weeks after the start of intervention; 1, 3, 6 months and 1 year after the end of intervention
342		Not published	2. Satisfaction degree, assessed through a short self-questionnaire (Likert-type scale) Time Frame: At the end of SMTr intervention At the end of intervention period (end of week 1, 4, 5 or 20, with the first day of rTMS as reference)
343		Not published	2. Motivation level, assessed through a short self-questionnaire (Likert-type scale) At the beginning of intervention period (before the first rTMS session) (day 1)
344	NCT01412918	Not published	1. Determine the Percentage of Participants for Which the Inhibitor™ Tinnitus Masking Device Effected Tinnitus Perception
345		Not published	2. Comparison of Average Tinnitus Handicap Inventory (THI) Across All Subjects
346	NCT01435317	26568958	1.Improvement of TBF-12 Score or CGI Score [ Time Frame: 12 months ] Change of tinnitus severity, measured by TBF-12 Score or CGI score change from baseline to end of treatment.	1	6	1	1	1	1.1			1	0
347		26568958	2.NRS loudness and annoyance (0-100) [ Time Frame: 0.5, 1, 2, 3, 6, 9, 12 months ]						1.2			1	0
348		26568958	2.Tinnitus-freedom [ Time Frame: 3,6,9,12 months ]						6.2
349		26568958	2.Compliance [ Time Frame: 0.5,1,3,6,9,12 months ] Questioning if the specified application was kept.						9.9			0	0
350		26568958	2.Alteration of tinnitus [ Time Frame: 0.5,1,2,3,6,9,12 months ] Early alteration of tinnitus frequency and psychometric tinnitus loudness, measured with the ANM T30 CR®-System.						6.2
351		26568958	2.Audiogram for hearing loss change [ Time Frame: 3,12 months ]						6.2
352		26568958	2.TBF-12 [ Time Frame: 3,6,9,12 months ]						6.2
353	NCT01458821	28114646	1.Change from Baseline in Tinnitus Handicap Inventory at 8 weeks post Brain Fitness use. [ Time Frame: 8 weeks. ] Patient-based rating scale of tinnitus severity	1	1	1	0	4	1.1			1	2
354		28114646	2.Change in Baseline Tinnitus Bother Score at 8 weeks post Brain Fitness Program Use. [ Time Frame: 8 weeks ] Neuropsychological test to assess an individual's verbal learning and memory abilities						9.9			1	2
355		28114646							9.1			1	2
356		28114646							9.1			1	2
357		28114646							9.1			1	1
358	NCT01480193	Not published	1. Tinnitus Handicap Inventory Primary outcome measure is score on the THI, with a 20-point or greater decrease from baseline representing a clinically significant improvement to be tested for statistical significance at the 5 percent confidence level. [Time Frame: baseline, post treatment, and 3month follow-up ]
359	NCT01487447	28831839	1.Change in score of tinnitus loudness [ Time Frame: 0, 1 minute; 1 hour; 1, 2, 4 and 6 months ]	4	0	2	2	1	5.7			1	1
360		28831839	1.Change in score of tinnitus annoyance [ Time Frame: 0, 1 minute; 1 hour; 1, 2, 4 and 6 months ]						5.2
361		28831839	1.Change in residual inhibition [ Time Frame: 1 minute; 1 hour; 1, 2, 4 and 6 months ]						5.2
362		28831839	1.Change in score of Tinnitus Handicap Inventory (THI) [ Time Frame: 0, 1, 2, 4 and 6 months ]						5.7			1	1
363		28831839							6.1			2	2
364		28831839							6.1			1	2
365		28831839							9.1			1	2
366	NCT01540357	23186556	1.Change in tinnitus complaints as measured by the German version of the Tinnitus Questionnaire (TQ)(Baseline versus week 9) [ Time Frame: Baseline to Week 9 ]	1	12	1	12	0	1.1			1	1
367		23186556	2.Change in rating scores of German versions of the Tinnitus Handicap Inventory (Hallam) (Baseline versus week 7) [ Time Frame: Week 7 ]						1.2			1	1
368		23186556	2.Change in rating scores of German versions of the Tinnitus Handicap Inventory (Hallam) (Baseline versus week 9) [ Time Frame: Week 9 ]						1.2			1	1
369		23186556	2.Change in rating scores of German versions of the Tinnitus Handicap Inventory (Hallam) (Baseline versus week 24) [ Time Frame: Week 24 ]						1.2			1	2
370		23186556	2.Change in rating scores of German version of the tinnitus questionnaire (Goebel/Hiller) (Baseline versus week 7) [ Time Frame: Week 7 ]						1.2			1	2
371		23186556	2.Change in rating scores of German version of the tinnitus questionnaire (Goebel/Hiller) (Baseline versus week 9) [ Time Frame: Week 9 ]						1.2			1	1
372		23186556	2.Change in rating scores of German version of the tinnitus questionnaire (Goebel/Hiller) (Baseline versus week 24) [ Time Frame: Week 24 ]						1.2			1	2
373		23186556	2.Change in rating scores of German version of the Beck Depression Inventory (Baseline versus week 7) [ Time Frame: Week 7 ]						1.2			1	2
374		23186556	2.Change in rating scores of German version of the Beck Depression Inventory (Baseline versus week 9) [ Time Frame: Week 9 ]						1.2			1	1
375		23186556	2.Change in rating scores of German version of the Beck Depression Inventory (Baseline versus week 24) [ Time Frame: Week 24 ]						1.2			1	1
376		23186556	2.Change in rating scores of German version of the tinnitus numeric rating scales (loudness, discomfort, annoyance, distractibility, unpleasantness) (Baseline versus week 7) [ Time Frame: Week 7 ]						1.2			1	1
377		23186556	2.Change in rating scores of German version of the tinnitus numeric rating scales (loudness, discomfort, annoyance, distractibility, unpleasantness) (Baseline versus week 9) [ Time Frame: Week 9 ]						1.2			1	1
378		23186556	2.Change in rating scores of German version of the tinnitus numeric rating scales (loudness, discomfort, annoyance, distractibility, unpleasantness) (Baseline versus week 24) [ Time Frame: Week 24 ]						1.2			2	1
379	NCT01541969	Not published	1. Tinnitus Handicap Questionnaire (THQ)
380		Not published	2. Tinnitus Handicap Inventory (THI) [ Time Frame: Baseline (visit 2) and 12 weeks (visit 6) ] Change in the global score on a 25 item, multi-attribute questionnaire measure of the functional impact of tinnitus (0-100 scale). Change was computed as 'visit 2' - 'visit 6' and so a positive change score indicates a reduction of tinnitus symptoms.
381		Not published	2. Tinnitus Functional Index (TFI) [ Time Frame: Baseline (visit 2) and 12 weeks (visit 6) ] Change in the global score on a 25 item, multi-attribute questionnaire measure of the functional impact of tinnitus (0-100 scale). Change was computed as 'visit 2' - 'visit 6' and so a positive change score indicates a reduction of tinnitus symptoms.
382		Not published	2. World Health Organization Quality of Life Questionnaire (WHOQOL-BREF) [ Time Frame: Baseline (visit 2) and 12 weeks (visit 6) ] The WHOQOL-BREF is a 26-item, multi-attribute questionnaire measure of health related quality of life. Outcome was measured as a change on Question 1: 'How would you rate your quality of life (over the past 4 weeks)?' There are 5 response options (Very poor=1; Poor=2;…
383		Not published	2. Percent Change From Baseline in Normalized Oscillatory Power in the Delta Brainwave Pattern as Measured by Electroencephalography (EEG) [ Time Frame: Baseline (visit 2) and 12 weeks (visit 6) ] Non-invasive recording to measure rhythmic patterns of spontaneous brain activity at rest. An a priori hypothesis targeted normalized delta rhythm. Band powers were calculated as percent change in delta…
384		Not published	2. Tinnitus Handicap Questionnaire (THQ) [ Time Frame: Baseline (visit 2) and 36 weeks (visit 10) ] Change in the global score on a 27 item, multi-attribute questionnaire measure of the functional impact of tinnitus (0-100 scale). Change was computed as 'visit 2' - 'visit 10' and so a positive change score indicates a reduction of tinnitus symptoms.
385	NCT01549145	Not published	1. Efficacy Study efficacy evaluations will be based on the analysis of pre and post procedure tinnitus severity characteristics (THI, MML, Pitch matching and VAS values). [Time Frame: 2 months]
386		Not published	2. Change in quality of life as measured by the WHOQoL [ Time Frame: Day 90 ]
387	NCT01550796	25356570	1.Change from baseline in Tinnitus Handicap Inventory (THI) [ Time Frame: Baseline and 5 weeks later ] We will measure THI before and after treatment. Primary efficacy is defined by a decrease of 17 points on their THI from baseline.	1	1	1	0	1	1.1			1	2
388		25356570	2.Change in Neurocognitive assessment score [ Time Frame: Baseline and 5 weeks later ] We will measure PASAT, Stroop, and a newly designed neurocognitive computer based test at the patient's baseline visit and final visit. These assessments are done as patients with tinnitus frequently report cognitive difficulties in attention and memory. One aim of this study is to target these cognitive diffic…						9.4			1	1
389	NCT01566708	25745385	1.Tinnitus Questionnaire (TQ, Goebel and Hiller 1998) total score change from baseline to end of treatment [ Time Frame: baseline to week 1 and 12 ]	2	4	0	0	2	9.5			1	1
390		25745385	1.Tinnitus-Beeinträchtigungs-Fragebogen (TBF-12, Greimel et al. 2000) total score change from baseline to end of treatment [ Time Frame: baseline to week 1 and 12 ]						5.2
391		25745385	2.change in electro-physiological variables (skin temperature, skin conductance level, pulse frequency, respiration frequency) [ Time Frame: baseline to day 1, 2, 3, 4 and 5 of treatment ]						6.2
392		25745385	2.task-based fMRI: change in neuronal activity from baseline to end of treatment [ Time Frame: baseline to week 1 ]						9.6	7		3	1
393		25745385	2.Attention and Performance Self Assessment Scale (APSA, Görtelmeyer et al. 2012) total score change from baseline to end of treatment [ Time Frame: baseline to week 1 and 12 ]						6.2
394		25745385	2.change in tinnitus frequency [ Time Frame: baseline to day 1, 2, 3 and 4 of treatment ]						6.2
395	NCT01566708	28736515	1.Tinnitus Questionnaire (TQ, Goebel and Hiller 1998) total score change from baseline to end of treatment [ Time Frame: baseline to week 1 and 12 ]	2	4	0	0	2	9.5			4	4
396		28736515	1.Tinnitus-Beeinträchtigungs-Fragebogen (TBF-12, Greimel et al. 2000) total score change from baseline to end of treatment [ Time Frame: baseline to week 1 and 12 ]						5.2
397		28736515	2.change in electro-physiological variables (skin temperature, skin conductance level, pulse frequency, respiration frequency) [ Time Frame: baseline to day 1, 2, 3, 4 and 5 of treatment ]						6.2
398		28736515	2.task-based fMRI: change in neuronal activity from baseline to end of treatment [ Time Frame: baseline to week 1 ]						7	9.9		1	1
399		28736515	2.Attention and Performance Self Assessment Scale (APSA, Görtelmeyer et al. 2012) total score change from baseline to end of treatment [ Time Frame: baseline to week 1 and 12 ]						6.2
400		28736515	2.change in tinnitus frequency [ Time Frame: baseline to day 1, 2, 3 and 4 of treatment ]						6.2
401	NCT01575496	26198363	1.Tinnitus Handicap Inventory (THI; Newman, Jacobson, & Spitzer, 1996; French version: Ghulyan-Bédikian et al., 2010) [ Time Frame: Baseline, 1 month after last intervention ] Assesses the change in tinnitus from baseline to 1 month after intervention.	1	5	1	5	0	1.1			2	2
402		26198363	2.Tinnitus Handicap Inventory (THI) [ Time Frame: Baseline, session 5 (day 5), 1 and 3 months after the last intervention ] Assesses change in tinnitus from baseline to follow-up periods post interventions.						1.2			2	2
403		26198363	2.Visual Analogue Scales (VAS) of perceived tinnitus loudness and distress [ Time Frame: Baseline, before and after each intervention, 1 and 3 months after the last intervention ] Self assessment of tinnitus loudness and tinnitus distress.						1.2			2	2
404		26198363	2.Hospital Anxiety and Depression Scale (HAD) [ Time Frame: Baseline, 1 month after intervention ] Assesses anxiety and depression.						1.2			2	2
405		26198363	2.Subjective Tinnitus Severity Scale (STSS) [ Time Frame: Baseline, session 5 (day 5), 1 and 3 months after the last intervention ] Assesses tinnitus severity.						1.2			2	2
406		26198363	2.Clinical Global Impression Scale (CGI) [ Time Frame: Session 5 (day 5), 1 and 3 months after the last intervention ] Patient rating of worsening/improvement in condition following interventions.						1.2			2	2
407	NCT01590264	Not published	1.Adverse Events [ Time Frame: Daily for 2 weeks. ] Subject will be queried for Adverse Events daily for 2 weeks of treatment. This is foremost a feasibility study, so measure of Adverse Events and relation to treatment is primary outcome.
408		Not published	2.Change in Tinnitus Handicap Inventory [ Time Frame: Baseline, 2 weeks ] Participant will complete the Tinnitus Handicap Inventory (THI)at the end of 2 weeks of treatment. Difference of the THI post treatmement minus baseline THI was calculated. Scale ranges in scores from 0 to 100 with 0 = no bother and 100 being the most bothered.
409	NCT01663311	26667790	1.Number of treatment responders (TQ reduction > 5, contrast Baseline versus end of treatment/ day 12) [ Time Frame: Day 12 ]	1	3	1	5	0	1.1			0	2
410		26667790	2.Change of tinnitus severity as measured by the Tinnitus Questionaire of Goebel&Hiller, Tinnitus Handicap Inventory (THI), Tinnitus Severity Scale and TBF-12 [ Time Frame: Baseline vs. day 90 ]						6.5			2	2
411		26667790	2.Change of depressive symptoms as measured by the Major Depression Inventory (MDI) [ Time Frame: Baseline vs. day 90 ]						6.5			2	2
412		26667790	2.Change in quality of life as measured by the WHOQoL [ Time Frame: Baseline vs. day 90 ]						6.5			2	2
413		26667790							6.1			0	3
414		26667790							6.1			3	2
415	NCT01663324	26927363	1.Number of treatment responders (TQ reduction ≥5, contrast baseline versus day 12) [ Time Frame: Day 12 ]	2	16	2	16	0	1.1			0	2
416		26927363	1.Change of tinnitus severity as measured by the Tinnitus Questionnaire of Goebel&Hiller (contrast baseline versus day 12) [ Time Frame: Day 12 ]						1.1			1	2
417		26927363	2. Change of depressive symptoms as measured by the Major Depression Inventory (MDI) [ Time Frame: Day 12 ]						1.2			2	2
418		26927363	2. Change in quality of life as measured by the WHOQoL [ Time Frame: Day 12 ]						1.2			2	2
419		26927363	2. Change in hyperacusis as measured by the German questionnaire "Geräuschüberempfindlichkeitsfragebogen" [ Time Frame: Day 12 ]						1.2			2	2
420		26927363	2 Number of treatment responders (TQ reduction ≥5, contrast Baseline versus day 90) [ Time Frame: Day 90 ]						1.2			3	2
421		26927363	2 Change of tinnitus severity as measured by the Tinnitus Handicap Inventory (THI) and Tinnitus Severity Scale [ Time Frame: Day 12 ]						1.2			1	2
422		26927363	2 Change of tinnitus severity as measured by the Tinnitus Handicap Inventory (THI) and Tinnitus Severity Scale [ Time Frame: Day 90 ]						1.2			1	2
423		26927363	2 Change of tinnitus severity as measured by the Tinnitus Handicap Inventory (THI) and Tinnitus Severity Scale [ Time Frame: Day 180 ]						1.2			1	2
424		26927363	2 Change of depressive symptoms as measured by the Major Depression Inventory (MDI) [ Time Frame: Day 180 ]						1.2			2	2
425		26927363	2. Change of depressive symptoms as measured by the Major Depression Inventory (MDI) [ Time Frame: Day 90 ]						1.2			2	2
426		26927363	2. Change in quality of life as measured by the WHOQoL [ Time Frame: Day 90 ]						1.2			2	2
427		26927363	2. Change in quality of life as measured by the WHOQoL [ Time Frame: Day 180 ]						1.2			2	2
428		26927363	2. Change in hyperacusis as measured by the German questionnaire "Geräuschüberempfindlichkeitsfragebogen" [ Time Frame: Day 90 ]						1.2			2	2
429		26927363	2. Change in hyperacusis as measured by the German questionnaire "Geräuschüberempfindlichkeitsfragebogen" [ Time Frame: Day 180 ]						1.2			2	2
430		26927363	2. Number of treatment responders (TQ reduction ≥5, contrast Baseline versus day 180) [ Time Frame: Day 180 ]						1.2			3	2
431		26927363	2 Change of tinnitus severity as measured by the Tinnitus Questionaire of Goebel&Hiller [ Time Frame: Day 90 ]						1.2			1	2
432		26927363	2. Change of tinnitus severity as measured by the Tinnitus Questionaire of Goebel&Hiller [ Time Frame: Day 180 ]						1.2			1	2
433	NCT01727492	Not published	1 .Protection against noise-induced tinnitus due to antioxidants Antioxidants protect against temporary threshold shift. The most prevalent cause of noise-induced tinnitus is noise-induced hearing loss. Therefore, it is assumed that the preventive intake of antioxidants prior to a loud event, might protect against threshold shift as well as noise-induced tinnitus. A 50% decrease of tinnitus loudn…
434		Not published	2. Change of tinnitus duration It is expected that with the intake of antioxidants noise-induced tinnitus is prevented or reduced after loud music exposure. In addition, it is expected that the tinnitus persistence is shortened compared to the placebo arm.
435		Not published	2. Decrease of temporary threshold shift in antioxidant trials compared to placebo trials A limited number of participants will have audiological testing (audiometry including high frequency audiometry, speech-in-noise testing and otoacoustic emissions) prior to the musical event as well as the morning after noise exposure in order to measure the effects of antioxidants on the hearing thresholds …
436	NCT01845155	25224125	1.Tinnitus Questionnaire (TQ, Goebel and Hiller 1998) Total Score Change From Baseline to End of Treatment [ Time Frame: average time period was 3 months ] Tinnitus severity was assessed by the German version of the tinnitus questionnaire (TQ, Goebel and Hiller 1994). The TQ consists of a total of 52 items. The questionnaire records tinnitus related complaints on a global TQ-score. The range of v…	1	1	1	0	0	5.7			1	1
437		25224125	2.Change in Tinnitus Frequency (Pitch), Obtained at Admission (Pre) and After Therapy Intervention (Post) [ Time Frame: the average time period was 3 months ]						6.2
438	NCT01857661	25073131	1.THI [ Time Frame: 3 months ] tinnitus handicap inventory	1	0	0	0	3	9			1	2
439		25073131							9.1			1	3
440		25073131							9.1			1	2
441	NCT01874444	28068305	1.Change in MEG Asymmetry Index and amplitude of the auditory area [ Time Frame: Baseline, After active treatment week ]	1	5	2	0	3	5.2
442		28068305	2. Tinnitus Handicap Inventory (THI) [ Time Frame: Baseline, day 3, day 7, day 14, 1, 2 and 3 months after the first intervention ]						5.3	6.5		1	1
443		28068305	2. Visual Analog Scales (VAS) [ Time Frame: Baseline, day 3, day 7, day 14, 1, 2 and 3 months after the first intervention ]						5.3	6.5		1	3
444		28068305	2. State-Trait Anxiety Inventory (STAI) [ Time Frame: Baseline, before and after each intervention, 1, 2 and 3 months after the first intervention ]						9.9			1	3
445		28068305	2. Pittsburgh Sleep Quality Index (PSQI) [ Time Frame: Baseline, before and after each intervention, 1, 2 and 3 months after the first intervention ]						9.9			1	3
446		28068305	2. Beck Depression Inventory (BDI) [ Time Frame: Baseline, before and after each intervention, 1, 2 and 3 months after the first intervention ]						9.9			2	3
447	NCT01886729	Not published	1. . Improvement of tinnitus Tinnitus Questionnaire, Visual Analog Scale, Beck Depression Index, Hyperacusis questionnaire [Time Frame: 12 weeks]
448		Not published	2. Hearing Audiometry, Otoacoustic emissions, Tympanometry, Speech in noise [Time Frame: 12 weeks]
449	NCT01907022	27315823	1.Number of treatment responders (TQ reduction > 5, contrast Baseline versus end of treatment) [ Time Frame: Week 12 ]	1	14	1	14	0	1.1			0	1
450		27315823	2. Change of tinnitus severity as measured by the Tinnitus Questionaire of Goebel&Hiller [ Time Frame: Week 4 ]						1.2			2	2
451		27315823	2. Change of tinnitus severity as measured by the Tinnitus Handicap Inventory (THI) [ Time Frame: Week 4 ]						1.2			2	1
452		27315823	2. Change of tinnitus severity as measured by the Tinnitus Severity Scale [ Time Frame: Week 4 ]						6.3			2	2
453		27315823	2. Change of tinnitus severity as measured by the Tinnitus Questionaire of Goebel&Hiller [ Time Frame: Week 2 ]						1.2			2	2
454		27315823	2. Change of tinnitus severity as measured by the Tinnitus Handicap Inventory (THI) [ Time Frame: Week 2 ]						1.2			1	1
455		27315823	2. Change of tinnitus severity as measured by the Tinnitus Severity Scale [ Time Frame: Week 2 ]						6.3			2	2
456		27315823	2. Change of depressive symptoms as measured by the Major Depression Inventory (MDI) [ Time Frame: Week 4 ]						1.2			2	2
457		27315823	2. Change of depressive symptoms as measured by the Major Depression Inventory (MDI) [ Time Frame: Week 2 ]						1.2			2	2
458		27315823	2. Change in quality of life as measured by the World Health Organization Quality of Life (WHOQoL) [ Time Frame: Week 2 ]						1.2			2	2
459		27315823	2. Change in quality of life as measured by the World Health Organization Quality of Life(WHOQoL) [ Time Frame: Week 4 ]						1.2			2	2
460		27315823	2,Change of tinnitus severity as measured by the Tinnitus Questionaire of Goebel&Hiller [ Time Frame: Week 12 ]						1.2			2	1
461		27315823	2. Change of tinnitus severity as measured by the Tinnitus Handicap Inventory (THI) [ Time Frame: Week 12 ]						1.2			1	1
462		27315823	2. Change of tinnitus severity as measured by the Tinnitus Severity Scale [ Time Frame: Week 12 ]						6.3			2	2
463		27315823	2. Change in quality of life as measured by the World Health Organization Quality of Life (WHOQoL) [ Time Frame: Week 12 ]						1.2			2	2
464	NCT01927991	https://www.sciencedirect.com/science/article/pii/S2214782915000184	1. Change in tinnitus distress [ Time Frame: 1 year; pre, post, 6-mo-follow-up ]. Assessment of tinnitus distress with the Tinnitus Handicap Inventory (THI) and the Mini-Tinnitus Questionnaire (Mini-TQ)	1	4	1	3	0	1.1			1	2
465		https://www.sciencedirect.com/science/article/pii/S2214782915000184	2. Change in depressive Symptoms [ Time Frame: 1 year; pre, post, 6mo-follow-up ] Assessment of depressive symptoms with the Patient Health Questionnaire (PHQ-9) and the Hospital Anxiety and Depression Scale (HADS)						6.6			1	2
466		https://www.sciencedirect.com/science/article/pii/S2214782915000184	2. Change in tinnitus-related thoughts [ Time Frame: 1 year; pre, post, 6mo-follow-up ] Assessment of dysfunctional tinnitus-related thoughts with the Tinnitus Cognitions Scale (T-Cog)						6.2	6.1		1	0
467		https://www.sciencedirect.com/science/article/pii/S2214782915000184	2. Change of tinnitus acceptance [ Time Frame: 1 year; pre, post, 6mo-follow-up ] Assessment of tinnitus acceptance with the Tinnitus Acceptance Questionnaire (TAQ)						6.2	6.1		0	2
468		https://www.sciencedirect.com/science/article/pii/S2214782915000184	2. OTHER OUTCOMES: Screening of psychiatric symptoms [ Time Frame: Pre-Treatment ] Assessment of psychiatric disorders at pre-treatment						6.2
469	NCT01944501	Not published	1.Change in Tinnitus Handicap Inventory (THI) scores [ Time Frame: THI was measured before intervention (baseline) and after 5 daily sessions (day 5) ]
470		Not published	2.Change in Visual Analog Scale scores [ Time Frame: Visual analog scale of tinnitus was recorded at baseline and after daily 5 TMS or TDCS sessions ( day 5) ]
471	NCT01969474	Not published	1. 1. Tinnitus handicap inventory score Patients will be monitored during a month (treatment time) and a month later [Time Frame: 2 months ]
472	NCT02016313	27592038	1.Change in Tinnitus Functional Index [ Time Frame: pre treatment, post treatment, 6 and 12 months follow up ]	1	0	1	2	0	5.7			1	2
473		27592038							6.1			1	1
474		27592038							6.1			3	3
475	NCT02059447	29131084	1.Change in Tinnitus Questionnaire score over time [ Time Frame: 8 weeks pre treatment; start of treatment; end of treatment; 1 month post treatment; 6 months post treatment ]	1	9	2	10	0	5.7			1	1
476		29131084	2.Change in Clinical Outcomes in Routine Evaluation (Outcome measure) score over time [ Time Frame: 8 weeks pre treatment; start of treatment; end of treatment; 1 month post treatment; 6 months post treatment ]						6.2	5.1		1	2
477		29131084	2. other outcome measures. Change in Tinnitus Functional Index score over time [ Time Frame: 8 weeks pre treatment; start of treatment, end of treatment, 1 month post treatment; 6 months post treatment ]						1.2			1	1
478		29131084	2. other outcome measures Change in Mindful Attention Awareness Scale score over time [ Time Frame: 8 weeks pre treatment; start of treatment; end of treatment, 1 month post treatment; 6 months post treatment ]						1.2			1	1
479		29131084	2. other outcome measuresChange in Tinnitus Acceptance Questionnaire score over time [ Time Frame: 8 weeks pre treatment; start of treatment; end of treatment; 1 month post treatment; 6 months post treatment ]						1.2			1	1
480		29131084	2. other outcome measures Change in Visual Analogue Scalescore over time [ Time Frame: 8 weeks pre treatment; start of treatment; end of treatment; 1 month post treatment; 6 months post treatment ]						1.2			1	2
481		29131084	2. other outcome measures Change in Hospital Anxiety and Depression Scale score over time [ Time Frame: 8 weeks pre treatment; start of treatment; end of treatment; 1 month post treatment; 6 months post treatment ]						1.2			3	2
482		29131084	2. other outcome measures. Change in Tinnitus Fear Avoidance Scale over time [ Time Frame: 8 weeks pre treatment, start of treatment, end of treatment, 1 month post treatment; 6 months post treatment ]						1.2			1	1
483		29131084	2. other outcome measures Change in Tinnitus Catastrophy Scale score over time [ Time Frame: 8 weeks pre treatment, start of treatment, end of treatment, 1 month post treatment; 6 months post treatment ]						1.2			1	1
484		29131084	2. other outcome measuresChange in Work & Social Adjustments Scale score over time [ Time Frame: 8 weeks pre treatment, start of treatment, end of treatment, 1 month post treatment; 6 months post treatment ]						1.2			1	2
485		29131084							6.1			0	3
486		29131084							6.1			2	3
487	NCT02088866	Not published	1. Tinnitus Functional Index (TFI) change at 4 week intervals up to a maximum time frame of 12 weeks The primary study endpoint is change in tinnitus tolerance based on the tinnitus functional index. TFI will be measured at initial appointment and will be measured again at 4±1 weeks for any change in outcome, then again at 8±1 weeks for any subsequent change to outcome, and finally at 12±1 weeks …
488	NCT02095262	25215617	1.Tinnitus Handicap Questionnaire [ Time Frame: 4 weeks ] Two pre-intervention assessments & post intervention	1	3	1	0	6	1.1			1	2
489		25215617	2.Tinnitus Handicap Inventory [ Time Frame: 6 weeks ] Two pre-intervention assessments & post intervention						9.6	9.9		2	2
490		25215617	2.psychoacoustic measures of tinnitus [ Time Frame: 4 weeks ] Pre and post intervention measure						9.9	7		4	4
491		25215617	2. Outcome outcome measures: Test of Everyday Attention [ Time Frame: 4 weeks ] Pre and post intervention						9.9			2	1
492		25215617							9.1			0	3
493		25215617							9.1			0	1
494		25215617							9.1			2	1
495	NCT02199106	26890094	1.Change in tinnitus questionnaire total score (contrast baseline (-day 3) versus end of treatment (day 10)) [ Time Frame: -day 3; day 10 ]	1	4	0	0	4	9			1	2
496		26890094	2. Change of tinnitus questionaire total score (all baseline (-week 2, - week1, - day 3) vs. all follow-up visits (day 6, day 10, week 1, week 3, week 8)) [ Time Frame: -week 2; - week1; - day 3; day 6; day 10; week 1; week 3; week 8 ]						9.9			1	2
497		26890094	2. Change of tinnitus handicap inventory total score (all baseline (-week 2, - week1, - day 3) vs. all follow-up visits (day 6, day 10, week 1, week 3, week 8)) [ Time Frame: -week 2; - week1; - day 3; day 6; day 10; week 1; week 3; week 8 ]						9.9			1	2
498		26890094	2. Change of tinnitus numeric rating scales (all baseline (-week 2, - week1, - day 3) vs. all follow-up visits (day 6, day 10, week 1, week 3, week 8)) [ Time Frame: -week 2; - week1; - day 3; day 6; day 10; week 1; week 3; week 8 ]						9.9			1	2
499		26890094	2. Change of depressive symptoms as measured by the Beck Depression Inventory II (BDI) (baseline visit -week 2 vs. all follow-up visits (day 6, day 10, week 1, week 3, week 8)) [ Time Frame: -week 2; day 6; day 10; week 1; week 3; week 8 ]						6.2
500	NCT02266160	Not published	1. questionnaire results- Beck depression questionnaire Beck depression questionnaire: A 21- questions exam that checks the depression level of the patient. the minimum score is 1 and the maximum score is 63. The investigators hypotheses states that EMLA cream treatment decreases the Beck questionnaire score [Time Frame: after 4 days of treatment ]
501		Not published	1. questionnaire results- Pittsburgh sleep quality index Pittsburgh sleep quality index : A 9 questions exam that measure the quality of sleep. The range of results goes between 0-24. The higher the score - the worse is the quality of sleep. The investigators hypotheses states that EMLA treatment improves the results of Pittsburgh sleep quality index [Time Frame: after 4 days of treatment ]
502		Not published	1. questionnaire results- tinnitus handicap inventory tinnitus handicap inventory: estimates the degree that tinnitus affects patients life. It contains 25 questions. The minimum score is 0 and the maximum is 100. The investigators hypotheses that EMLA cream treatment decreases the score of this questionnaire which means that EMLA cream improves patients quality of life [Time Frame: after 4 days …
503		Not published	2. questionnaire results - Beck depression questionnaire estimation of this questionnaire after 2 weeks of treatment [Time Frame: 2 weeks after the beginning of treatment ]
504		Not published	2. questionnaire results- Pittsburgh sleep quality index estimation of this questionnaire after 2 weeks of treatment [Time Frame: 2 weeks after the beginning of treatment ]
505		Not published	2. questionnaire results- tinnitus handicap inventory estimation of this questionnaire after 2 weeks of treatment [Time Frame: 2 weeks after the beginning of treatment ]
506	NCT02290015	26747258	1.Ethylcysteinate dimer single-photon emission computer tomography (99mTc-ECD SPECT) [ Time Frame: SPECT exam was performed seven days before (baseline) and seven days after acupuncture treatment (up to six weeks) ]	1	4	1	4	0	1.1	7		3	2
507		26747258	2. Tinnitus Handicap Inventory (THI) [ Time Frame: The scale was performed seven days before (baseline) and seven days after acupuncture treatment (up to six weeks) ]						1.2			1	1
508		26747258	2. Visual Analog Scale (VAS) [ Time Frame: The scale was performed seven days before (baseline) and seven days after acupuncture treatment (up to six weeks) ]						1.2			2	2
509		26747258	2. Hamilton Anxiety Scale (HAS) [ Time Frame: The scale was performed seven days before (baseline) and seven days after acupuncture treatment (up to six weeks) ]						1.2			2	2
510		26747258	2 Beck Depression Inventory (BDI) [ Time Frame: The scale was performed seven days before (baseline) and seven days after acupuncture treatment (up to six weeks) ]						1.2			2	2
511	NCT02315508	Not published	1. Change in subjective Tinnitus after 4 weeks treatment To compare the change from baseline (D1 to D28) of the Tinnitus Functional Index overall score between AUT00063 (800 mg) and placebo. [Time Frame: 28 days ]
512		Not published	2. To further investigate the safety and tolerability profile of repeat administration of AUT00063 (assessing vital signs, physical examination, laboratory exams and ECG) To investigate the safety and tolerability of AUT00063 by assessing vital signs, physical examination, laboratory exams and ECG [Time Frame: 42 days ]
513		Not published	2. Change in Tinnitus Loudness matching after 4 weeks of treatment Changes from baseline (D1) at Day 28 between treatment groups in Tinnitus loudness matching (LM). [Time Frame: 28 days ]
514		Not published	2. Pharmacokinetic of AUT00063 (Exposure of AUT00063 ng/ml, measured as AUT00063 plasma levels) Exposure of AUT00063 ng/ml, measured as AUT00063 plasma levels at Day 28 [Time Frame: at day 28 ]
515	NCT02426671	Not published	1.Tinnitus Handicap Inventory (THI) [ Time Frame: Change in THI from baseline to 12 weeks ] Face to face assessment with qualified audiologists every 2 weeks
516		Not published	2.Visual Analogue Scale (VAS) [ Time Frame: Change in VAS from baseline to 12 weeks ] Face to face assessment with qualified audiologists every 2 weeks
517		Not published	2.Tinnitus Loudness Matching (TLM) [ Time Frame: Change in TLM from baseline to 12 weeks ] Face to face assessment with qualified audiologists every 2 weeks
518		Not published	2.Minimum Masking Level (MML) [ Time Frame: Change in MML from baseline to 12 weeks ] Face to face assessment with qualified audiologists every 2 weeks
519	NCT02508220	28983279	1. Change of tinnitus on VAS [ Time Frame: 30 minutes after intervention ]	2	3	2	0	0	5.7			1	1
520		28983279	1. Change of Clinical global impression scale [ Time Frame: 30 minutes after intervention ]						5.7	5.4		2	1
521		28983279	2.Audiometry measured in dB HL [ Time Frame: within one hour before intervention ] measured in dB HL						6.2
522		28983279	2.Minimum Masking Level measured in dB HL [ Time Frame: within one hour before intervention ] measured in dB HL						6.2
523		28983279	2.Tinnitus Matching [ Time Frame: within one hour before intervention ] Frequency measured in Hz						6.2
524	NCT02648542	27832140	1.Reduction in minimum masking levels [ Time Frame: 2 weeks ] Measurement of the minimum masking level required to mask the subjective tinnitus loudness is assessed after each intervention.	2	0	0	0	2	9.5			1	3
525		27832140	1.Reduction in tinnitus percept as assessed via the visual analog test of tinnitus loudness [ Time Frame: 2 weeks ] Measurement of the subjective loudness of the tinnitus percept is measured using the visual analog scale test after each intervention.						9.5			2	3
526	NCT02951715	Not published	1. Tinnitus Handicap Inventory (THI) [ Time Frame: 2 months ] We used the Mandarin-Chinese version of THI questionnaire to evaluate subjective tinnitus19. The severity of subjective tinnitus was divided into five subgroups including very mild (0~16 points), mild (18~36 points), moderate (38~56 points), severe (58~76 points), and very severe (78~100 points).
527		Not published	1. Serum zinc level [ Time Frame: 2 months ]
528		Not published	2. Pure tone audiometry (PTA) [ Time Frame: 2 months ] Tests were conducted in a sound-treated booth (background noise level less than 30 dB A) equipped with a two-channel clinical audiometer (GSI 61).
529		Not published	2. Speech discrimination [ Time Frame: 2 months ] Tests were conducted in a sound-treated booth (background noise level less than 30 dB A) equipped with a two-channel clinical audiometer (GSI 61).
530		Not published	2. Distortion product otoacoustic emissions (DPOAE) [ Time Frame: 2 months ]
531		Not published	2. Pitch of tinnitus [ Time Frame: 2 months ]
532		Not published	2. Loudness of tinnitus [ Time Frame: 2 months ]
533		Not published	2. Tinnitus loudness level (dB SL) [ Time Frame: 2 months

## Sheet: Codes
Type of dyscrepency	Code		Signficance of results	Code
Primary outcomes			Not applicable	0
No discrepancy	1.1		Significant results	1
Prespecified outcome not reported	5.2		Non-signficant results	2
Prespecified outcome downgraded to secondary outcome	5.4		Significance unclear	3
Alteration in timing of assessment	5.7		No results reported on outcome measures ('missing')	4
Newly published outcome, not prespecified	5.1
Different measurement tool used	5.5
Outcome not fully reported in publication	5.8
Secondary outcomes
No discrepancy	1.2
Prespecified outcome not reported	6.2
Prespecified outcome downgraded to secondary outcome	5.3
Alteration in timing of assessment	6.5
Newly published outcome, not prespecified	6.1
Different measurement tool used	6.3
Outcome not fully reported in publication	6.6
Undefined outcomes (in publication)
No discrepency with prespecified primary outcome	9
No discrepency with prespecified secondary outcome	9.9
Newly published ‘undefined’ outcome, not prespecified	9.1
Alteration in timing of assesment of prespecified primary outcome	9.5
Alteration in timing of assesment of prespecified secondary outcome	9.6
Different measurement tool used than in prespecified primary outcome	9.3
Different measurement tool used than in prespecified secondary outcome	9.4
Other
Outcome not fully reported in ClinicalTrials.gov	7
No timing of assessment of outcome in Clinicaltrials.gov	2
